# Supplementary material for: Selection for Tameness in Red Junglefowl Recapitulates Genetic Loci Associated With Domestication‐Related Brain Composition
Source: Mol Ecol. 2025 May 19;34(24):e17788. doi: 10.1111/mec.17788 (PMC12717969; doi:10.1111/mec.17788)
Supplement: Supplementary file 3 — Table S1. QTL detected via GWAS analysis. Significance (significant or suggestive), trait, type of model, threshold for significance, chromosome, position, SNP score (p‐value), R‐squared of the SNP, and model p‐value (p‐value of each significant SNP when combined with all other significant SNPS) are given. [file MEC-34-e17788-s002.xlsx]

## Sheet: Sheet1
significance	Trait	Model	Threshold	Marker	Chrom	Position	Ref	Alt	Score	Effect	Model	R2	total_model_p_value
significant	AUC1	additive	1.49	marker220	1	7152565	0	1	1.95	-3.11688	additive	0.05	0.023
suggestive	fear_score	additive	3.19	marker411	1	51070671	0	1	3.27	0.687573	additive	0.018	0.092
significant	AUC1	additive	1.49	marker533	1	69733345	0	1	1.81	4.92511	additive	0.064	0.01
suggestive	fear_score	additive	3.19	marker640	1	106014811	0	1	3.95	1.42688	additive	0.019	0.087
significant	optic_tectum	additive	3.44	marker649	1	110142757	0	1	3.97	0.0193883	additive	0.134	0
significant	total_brain	additive	2.47	marker662	1	113716393	0	1	3.51	0.0883842	additive	0.042	0.035
significant	total_brain	additive	2.47	marker982	1	195598686	0	1	3.34	-0.0863197	additive	0.027	0.092
suggestive	cerebrum	additive	2.44	marker982	1	195598686	0	1	2.72	-0.0458088	additive	0.025	0.103
significant	AUC1	additive	1.49	marker1279	1	197585720	0	1	2.8	6.30219	additive	0.048	0.026
suggestive	lat_start	additive	3.43	marker1776	2	136292819	0	1	3.72	60.1382	additive	0.041	0.043
significant	AUC1	additive	1.49	marker1865	3	3650776	0	1	2.52	-1.93916	additive	0.029	0.086
significant	AUCdiff	additive	3.02	marker1867	3	3650802	0	1	4.39	3.08161	additive	0.027	0.094
significant	cerebrum	additive	2.44	marker2091	3	51266353	0	1	4.03	0.0894894	additive	0.051	0.019
significant	total_brain	additive	2.47	marker2091	3	51266353	0	1	4.59	0.160891	additive	0.036	0.052
significant	AUC1	additive	1.49	marker2342	3	109967979	0	1	2.08	-2.55427	additive	0.03	0.08
significant	cerebellum	additive	2.68	marker2641	4	10733319	0	1	3.94	0.046723	additive	0.046	0.026
significant	total_brain	additive	2.47	marker2667	4	11200915	0	1	4.57	0.23508	additive	0.071	0.006
significant	cerebrum	additive	2.44	marker2690	4	11440257	0	1	4.96	0.167787	additive	0.071	0.006
significant	fear_score	additive	3.19	marker2870	4	37675162	0	1	6.31	1.14969	additive	0.029	0.031
significant	AUC1	additive	1.49	marker3152	5	9838327	0	1	2.21	-6.7348	additive	0.114	0
significant	freq_centre	additive	2.76	marker3195	5	15859338	0	1	3.27	3.31291	additive	0.158	0
significant	freq_centre	additive	2.76	marker3314	5	36048089	0	1	2.95	4.4466	additive	0.035	0.064
significant	relcerebellum	additive	2.6	marker3730	6	23663386	0	1	2.94	-0.0062325	additive	0.135	0
significant	freq_centre	additive	2.76	marker4132	7	10695203	0	1	3.06	2.32143	additive	0.059	0.015
significant	fear_score	additive	3.19	marker4496	7	36163163	0	1	4.89	0.800077	additive	0.05	0.004
suggestive	centre_time	additive	3.53	marker4572	8	4300361	0	1	4.55	52.0159	additive	0.175	0
significant	AUC1	additive	1.49	marker4868	8	27855686	0	1	2.01	-2.45197	additive	0.059	0.013
significant	relcerebellum	additive	2.6	marker5064	9	4974949	0	1	2.72	-0.0058309	additive	0.055	0.015
significant	cerebrum	additive	2.44	marker5693	10	20347202	0	1	4.42	0.0816204	additive	0.08	0.003
significant	total_brain	additive	2.47	marker5693	10	20347202	0	1	3.53	0.121593	additive	0.025	0.102
significant	freq_centre	additive	2.76	marker5768	11	6149168	0	1	3	3.79914	additive	0.04	0.047
significant	AUC1	additive	1.49	marker5880	11	18120077	0	1	1.94	2.78667	additive	0.034	0.063
suggestive	lat_start	additive	3.43	marker6003	12	3290116	0	1	4.1	61.6289	additive	0.146	0
suggestive	cerebrum	additive	2.44	marker6250	13	1613639	0	1	3	0.050188	additive	0.052	0.018
significant	total_brain	additive	2.47	marker6250	13	1613639	0	1	2.91	0.0817117	additive	0.025	0.102
significant	freq_centre	additive	2.76	marker6382	13	9292610	0	1	3.26	3.70864	additive	0.09	0.003
significant	AUC1	additive	1.49	marker6394	13	9372064	0	1	1.85	-2.32882	additive	0.03	0.08
significant	optic_tectum	additive	3.44	marker6552	13	16488098	0	1	3.44	0.0505432	additive	0.167	0
significant	cerebrum	additive	2.44	marker6571	13	16750632	0	1	4.98	0.160847	additive	0.025	0.103
significant	cerebellum	additive	2.68	marker6598	13	17148764	0	1	4.81	0.0483338	additive	0.043	0.033
significant	freq_centre	additive	2.76	marker7022	15	6549886	0	1	2.87	-4.62774	additive	0.075	0.006
suggestive	lat_start	additive	3.43	marker7030	15	6888610	0	1	4.44	85.04	additive	0.119	0
suggestive	lat_centre	additive	3.78	marker7030	15	6888610	0	1	4.77	87.596	additive	0.207	0
significant	AUC1	additive	1.49	marker7372	17	5303509	0	1	2.29	2.51173	additive	0.026	0.101
significant	AUC1	additive	1.49	marker7708	18	2804008	0	1	1.86	-2.63736	additive	0.045	0.03
significant	AUCdiff	additive	3.02	marker7836	18	7891859	0	1	5.34	6.7252	additive	0.083	0.003
suggestive	fear_score	additive	3.19	marker8985	23	2571424	0	1	3.75	1.14878	additive	0.072	0.001
significant	relcerebellum	additive	2.6	marker9050	23	4277592	0	1	2.87	0.003288	additive	0.087	0.002
significant	AUC1	additive	1.49	marker9119	23	5529285	0	1	2.33	1.47744	additive	0.038	0.047
suggestive	fear_score	additive	3.19	marker10471	30	845599	0	1	3.28	1.27332	additive	0.032	0.024
