# Supplementary material for: Selection for Tameness in Red Junglefowl Recapitulates Genetic Loci Associated With Domestication‐Related Brain Composition
Source: Mol Ecol. 2025 May 19;34(24):e17788. doi: 10.1111/mec.17788 (PMC12717969; doi:10.1111/mec.17788)
Supplement: Supplementary file 4 — Table S2. All SNPs tested for Fst and selection and their scores in each of the different comparisons. Chromosome, bp position, Fst value, type of selection, and annotation and metrics of any gene present in the region are all given. [file MEC-34-e17788-s001.xlsx]

## Sheet: Sheet1
CHR	BP	Metric	Value	Selection_Type	seqnames	start	end	width	strand	paramRangeID	REF	ALT	annotation	geneChr	geneStart	geneEnd	geneLength	geneStrand	geneId	transcriptId	distanceToTSS	ENSEMBL	SYMBOL	GENENAME
1	14897371	L_PO	-0.084637	Balancing Selection	chr1	14897371	14897371	1	*	NA	C	T	Promoter (1-2kb)	1	14895706	14895851	146	2	100316004	NR_035330	-1520	NA	MIR2126	microRNA 2126
1	33558125	L_PO	0.153542	Neutral	chr1	33558125	33558125	1	*	NA	G	A	Promoter (2-3kb)	1	33560543	33701007	140465	1	417821	NM_001080101	-2418	ENSGALG00000009825	SRGAP1	SLIT-ROBO Rho GTPase activating protein 1
1	37905535	L_PO	0.0583104	Neutral	chr1	37905535	37905535	1	*	NA	C	T	Distal Intergenic	1	37893902	37899370	5469	2	417863	NM_001030744	-6165	ENSGALG00000010227	KRR1	KRR1, small subunit processome component homolog
1	37905552	L_PO	0.0583104	Neutral	chr1	37905552	37905552	1	*	NA	G	C	Distal Intergenic	1	37893902	37899370	5469	2	417863	NM_001030744	-6182	ENSGALG00000010227	KRR1	KRR1, small subunit processome component homolog
1	49684184	L_PO	0.0979243	Neutral	chr1	49684184	49684184	1	*	NA	C	T	Distal Intergenic	1	49664271	49678819	14549	2	396342	NM_205382	-5365	ENSGALG00000011958	TEF	TEF, PAR bZIP transcription factor
1	51824679	L_PO	0.0497842	Neutral	chr1	51824679	51824679	1	*	NA	A	G	Distal Intergenic	1	51752609	51820554	67946	1	396469	NM_205477	72070	ENSGALG00000043092	MYH9	myosin, heavy chain 9, non-muscle
1	51824682	L_PO	0.0497842	Neutral	chr1	51824682	51824682	1	*	NA	T	C	Distal Intergenic	1	51752609	51820554	67946	1	396469	NM_205477	72073	ENSGALG00000043092	MYH9	myosin, heavy chain 9, non-muscle
1	51824683	L_PO	0.0497842	Neutral	chr1	51824683	51824683	1	*	NA	G	A	Distal Intergenic	1	51752609	51820554	67946	1	396469	NM_205477	72074	ENSGALG00000043092	MYH9	myosin, heavy chain 9, non-muscle
1	60976324	L_PO	0.01607	Neutral	chr1	60976324	60976324	1	*	NA	A	G	Promoter (2-3kb)	1	60978921	60980846	1926	1	395640	NM_204836	-2597	ENSGALG00000013008	CHUNK-1	CHUNK-1 protein
1	61784849	L_PO	0.22498	Neutral	chr1	61784849	61784849	1	*	NA	G	A	Distal Intergenic	1	61788322	61797919	9598	2	418162	NM_001006246	13070	ENSGALG00000013036	ATP6V1E1	ATPase H+ transporting V1 subunit E1
1	62133133	L_PO	0.118512	Neutral	chr1	62133133	62133133	1	*	NA	G	A	Promoter (2-3kb)	1	62127948	62136095	8148	2	418171	NM_001243590	2962	ENSGALG00000053854	AKR1E2	aldo-keto reductase family 1 member E2
1	62467121	L_PO	0.153542	Neutral	chr1	62467121	62467121	1	*	NA	C	A	Promoter (<=1kb)	1	62458421	62466564	8144	2	395338	NM_204629	-557	ENSGALG00000013072	AKR1B10	aldo-keto reductase family 1 member B10
1	93866252	L_PO	0.0839288	Neutral	chr1	93866252	93866252	1	*	NA	T	C	Distal Intergenic	1	93831630	93850776	19147	2	396502	NM_205504	-15476	ENSGALG00000039452	GJA5	gap junction protein alpha 5
1	106323012	L_PO	0.0583104	Neutral	chr1	106323012	106323012	1	*	NA	G	A	Distal Intergenic	1	106340922	106348247	7326	2	418497	NM_001006258	25235	ENSGALG00000037962	C1H21ORF59	chromosome 1 open reading frame, human C21orf59
1	106487154	L_PO	0.136307	Neutral	chr1	106487154	106487154	1	*	NA	T	C	Distal Intergenic	1	106522741	106524542	1802	1	428612	NM_001031526	-35587	ENSGALG00000031010	OLIG2	oligodendrocyte lineage transcription factor 2
1	157619279	L_PO	0.0979243	Neutral	chr1	157619279	157619279	1	*	NA	C	T	Distal Intergenic	1	157621738	157641267	19530	2	769298	NM_001079741	21988	ENSGALG00000016931	BORA	bora, aurora kinase A activator
1	157619295	L_PO	0.0979243	Neutral	chr1	157619295	157619295	1	*	NA	T	A	Distal Intergenic	1	157621738	157641267	19530	2	769298	NM_001079741	21972	ENSGALG00000016931	BORA	bora, aurora kinase A activator
1	163159533	L_PO	0.118512	Neutral	chr1	163159533	163159533	1	*	NA	T	C	Distal Intergenic	1	163113710	163113769	60	2	102466827	NR_105617	-45764	ENSGALG00000040645	MIR7445-2	microRNA 7445-2
1	175427805	L_PO	0.0497842	Neutral	chr1	175427805	175427805	1	*	NA	A	C	Distal Intergenic	1	175226087	175239857	13771	2	418907	NM_001006276	-187948	ENSGALG00000017064	RFC3	replication factor C subunit 3
1	196374655	L_PO	0.0497842	Neutral	chr1	196374655	196374655	1	*	NA	G	A	Distal Intergenic	1	196443820	196444982	1163	2	396114	NM_205195	70327	ENSGALG00000017327	P2RY6	pyrimidinergic receptor P2Y6
2	261603	L_PO	0.316451	Neutral	chr2	261603	261603	1	*	NA	C	T	Distal Intergenic	2	316268	327811	11544	2	395809	NM_204963	66208	ENSGALG00000034284	SLC4A2	solute carrier family 4 member 2
2	450253	L_PO	0.189029	Neutral	chr2	450253	450253	1	*	NA	C	T	Distal Intergenic	2	457092	458880	1789	1	420366	NM_001277476	-6839	ENSGALG00000042642	RARRES2	retinoic acid receptor responder (tazarotene induced) 2
2	518833	L_PO	0.238083	Neutral	chr2	518833	518833	1	*	NA	T	C	Distal Intergenic	2	528924	533329	4406	1	768735	NM_001318982	-10091	ENSGALG00000042908	CTC-575C13.4	LOC768735
2	561776	L_PO	0.238083	Neutral	chr2	561776	561776	1	*	NA	G	A	Distal Intergenic	2	565677	580850	15174	1	420372	NM_001278140	-3901	ENSGALG00000036870	ZNF767	zinc finger family member 767
2	3936027	L_PO	0.189029	Neutral	chr2	3936027	3936027	1	*	NA	C	G	Distal Intergenic	2	3896887	3930315	33429	2	420402	NM_001006353	-5712	ENSGALG00000005487	CCDC12	coiled-coil domain containing 12
2	63631176	L_PO	0.119042	Neutral	chr2	63631176	63631176	1	*	NA	G	A	Distal Intergenic	2	63286294	63299785	13492	1	395982	NM_205094	344882	ENSGALG00000012775	TFAP2A	transcription factor AP-2 alpha
2	64740143	L_PO	0.0839288	Neutral	chr2	64740143	64740143	1	*	NA	G	A	Intron (NM_205049/395920, intron 1 of 11)	2	64647371	64766804	119434	2	395920	NM_205049	26661	ENSGALG00000012799	RREB1	ras responsive element binding protein 1
2	64740147	L_PO	0.0839288	Neutral	chr2	64740147	64740147	1	*	NA	G	A	Intron (NM_205049/395920, intron 1 of 11)	2	64647371	64766804	119434	2	395920	NM_205049	26657	ENSGALG00000012799	RREB1	ras responsive element binding protein 1
2	86000072	L_PO	0.0497842	Neutral	chr2	86000072	86000072	1	*	NA	T	G	Distal Intergenic	2	86044964	86053142	8179	2	373974	NM_001001744	53070	ENSGALG00000022896	IRX4	iroquois homeobox 4
2	98575283	L_PO	-0.0172219	Neutral	chr2	98575283	98575283	1	*	NA	G	A	Intron (NM_204198/374024, intron 2 of 4)	2	98563785	98580536	16752	2	374024	NM_204198	5253	ENSGALG00000052629	TWSG1	twisted gastrulation BMP signaling modulator 1
2	98662061	L_PO	0.01607	Neutral	chr2	98662061	98662061	1	*	NA	T	C	Distal Intergenic	2	98563785	98580536	16752	2	374024	NM_204198	-81525	ENSGALG00000052629	TWSG1	twisted gastrulation BMP signaling modulator 1
2	136592860	L_PO	0.0157745	Neutral	chr2	136592860	136592860	1	*	NA	C	G	Distal Intergenic	2	136526177	136581499	55323	2	420361	NM_001198662	-11361	ENSGALG00000032746	ENPP2	ectonucleotide pyrophosphatase/phosphodiesterase 2
3	3357040	L_PO	0.01607	Neutral	chr3	3357040	3357040	1	*	NA	C	T	Distal Intergenic	3	3366094	3369593	3500	1	395539	NM_204770	-9054	ENSGALG00000030889	FOXA2	forkhead box A2
3	3357041	L_PO	0.01607	Neutral	chr3	3357041	3357041	1	*	NA	A	G	Distal Intergenic	3	3366094	3369593	3500	1	395539	NM_204770	-9053	ENSGALG00000030889	FOXA2	forkhead box A2
3	14302540	L_PO	0.136307	Neutral	chr3	14302540	14302540	1	*	NA	G	A	Distal Intergenic	3	14058565	14149656	91092	2	416730	NM_001199435	-152884	ENSGALG00000008907	PLCB4	phospholipase C beta 4
3	14302566	L_PO	0.136307	Neutral	chr3	14302566	14302566	1	*	NA	C	T	Distal Intergenic	3	14058565	14149656	91092	2	416730	NM_001199435	-152910	ENSGALG00000008907	PLCB4	phospholipase C beta 4
3	40087527	L_PO	0.0839288	Neutral	chr3	40087527	40087527	1	*	NA	G	T	Promoter (2-3kb)	3	40088452	40090316	1865	2	421534	NM_001031063	2789	ENSGALG00000011086	ACTA1	actin alpha 1, skeletal muscle
3	40275161	L_PO	0.118512	Neutral	chr3	40275161	40275161	1	*	NA	A	G	Distal Intergenic	3	40088452	40090316	1865	2	421534	NM_001031063	-184845	ENSGALG00000011086	ACTA1	actin alpha 1, skeletal muscle
3	40558437	L_PO	0.0839288	Neutral	chr3	40558437	40558437	1	*	NA	T	C	Distal Intergenic	3	40788322	40792143	3822	1	421550	NM_001031064	-229885	ENSGALG00000011169	PDCD2	programmed cell death 2
3	42134796	L_PO	0.0839288	Neutral	chr3	42134796	42134796	1	*	NA	T	A	Distal Intergenic	3	41935169	41943728	8560	2	395933	NM_205060	-191068	ENSGALG00000011287	SULT	sulfotransferase
3	66983960	L_PO	0.0497842	Neutral	chr3	66983960	66983960	1	*	NA	C	T	Distal Intergenic	3	66793642	66852088	58447	2	421762	NM_001114623	-131872	ENSGALG00000015070	FIG4	FIG4 phosphoinositide 5-phosphatase
3	107595878	L_PO	0.0497842	Neutral	chr3	107595878	107595878	1	*	NA	C	A	Distal Intergenic	3	107587598	107587673	76	2	777811	NR_031431	-8205	ENSGALG00000018322	MIR206	microRNA 206
4	13434404	L_PO	0.0497842	Neutral	chr4	13434404	13434404	1	*	NA	C	T	Promoter (2-3kb)	4	13437062	13437130	69	2	100315960	NR_035092	2726	ENSGALG00000025153	MIR1606	microRNA 1606
4	13894683	L_PO	0.0839288	Neutral	chr4	13894683	13894683	1	*	NA	G	C	Distal Intergenic	4	13807641	13813922	6282	2	422346	NM_001006436	-80761	ENSGALG00000008092	NXT2	nuclear transport factor 2 like export factor 2
4	25728438	L_PO	0.0839288	Neutral	chr4	25728438	25728438	1	*	NA	G	A	Distal Intergenic	4	24947203	24955052	7850	1	422426	NM_001197243	781235	ENSGALG00000009622	LOC422426	uncharacterized LOC422426
4	25728459	L_PO	0.0839288	Neutral	chr4	25728459	25728459	1	*	NA	A	C	Distal Intergenic	4	24947203	24955052	7850	1	422426	NM_001197243	781256	ENSGALG00000009622	LOC422426	uncharacterized LOC422426
4	29381627	L_PO	0.0157745	Neutral	chr4	29381627	29381627	1	*	NA	A	G	Distal Intergenic	4	29304171	29311187	7017	1	422441	NM_001008466	77456	ENSGALG00000009790	RAB33B	RAB33B, member RAS oncogene family
4	83598415	L_PO	0.298313	Neutral	chr4	83598415	83598415	1	*	NA	C	G	Distal Intergenic	4	83408775	83460338	51564	2	396515	NM_205509	-138077	ENSGALG00000015708	FGFR3	fibroblast growth factor receptor 3
4	83598436	L_PO	0.355876	Neutral	chr4	83598436	83598436	1	*	NA	T	C	Distal Intergenic	4	83408775	83460338	51564	2	396515	NM_205509	-138098	ENSGALG00000015708	FGFR3	fibroblast growth factor receptor 3
4	83598462	L_PO	0.355876	Neutral	chr4	83598462	83598462	1	*	NA	A	G	Distal Intergenic	4	83408775	83460338	51564	2	396515	NM_205509	-138124	ENSGALG00000015708	FGFR3	fibroblast growth factor receptor 3
4	84541844	L_PO	0.22498	Neutral	chr4	84541844	84541844	1	*	NA	G	A	Promoter (1-2kb)	4	84494811	84540449	45639	2	426024	NM_001012604	-1395	ENSGALG00000013310	MAEA	macrophage erythroblast attacher
4	89144693	L_PO	0.0497842	Neutral	chr4	89144693	89144693	1	*	NA	G	T	Distal Intergenic	4	89198029	89198122	94	1	100315765	NR_035145	-53336	ENSGALG00000025428	MIR1654-1	microRNA 1654-1
4	89267688	L_PO	0.153542	Neutral	chr4	89267688	89267688	1	*	NA	G	A	Distal Intergenic	4	89198029	89198122	94	1	100315765	NR_035145	69659	ENSGALG00000025428	MIR1654-1	microRNA 1654-1
4	90993208	L_PO	0.0839288	Neutral	chr4	90993208	90993208	1	*	NA	G	A	Distal Intergenic	4	91004954	91041924	36971	1	426238	NM_001031367	-11746	ENSGALG00000035156	DCTN1	dynactin subunit 1
4	91023847	L_PO	0.0497842	Neutral	chr4	91023847	91023847	1	*	NA	C	T	Intron (NM_001031367/426238, intron 5 of 32)	4	91042331	91046175	3845	1	426574	NM_001031388	-18484	ENSGALG00000032730	NOP56	NOP56 ribonucleoprotein
5	313060	L_PO	0.01607	Neutral	chr5	313060	313060	1	*	NA	C	T	Intron (NM_204216/374050, intron 26 of 26)	5	300441	302636	2196	1	395691	NM_204878	12619	ENSGALG00000039242	PGA5	pepsinogen 5, group I (pepsinogen A)
5	347147	L_PO	0.01607	Neutral	chr5	347147	347147	1	*	NA	C	T	Promoter (2-3kb)	5	344754	346341	1588	1	426015	NM_001277890	2393	ENSGALG00000040632	SDHAF2	succinate dehydrogenase complex assembly factor 2
5	27869175	L_PO	0.0497842	Neutral	chr5	27869175	27869175	1	*	NA	C	T	Intron (NM_001293097/395759, intron 1 of 6)	5	27839047	27927120	88074	1	395759	NM_001293097	30128	ENSGALG00000009400	SLC8A3	solute carrier family 8 member A3
6	23201627	L_PO	0.189029	Neutral	chr6	23201627	23201627	1	*	NA	A	T	Promoter (1-2kb)	6	23203517	23208217	4701	1	429879	NM_001031580	-1890	ENSGALG00000017419	HPS1	HPS1, biogenesis of lysosomal organelles complex 3 subunit 1
7	34894204	L_PO	0.01607	Neutral	chr7	34894204	34894204	1	*	NA	G	A	Distal Intergenic	7	34920829	34933478	12650	2	424311	NM_001008477	39274	ENSGALG00000012473	MMADHC	methylmalonic aciduria and homocystinuria, cblD type
8	16776971	L_PO	0.01607	Neutral	chr8	16776971	16776971	1	*	NA	C	T	Distal Intergenic	8	16813760	16820254	6495	1	771215	NM_001113710	-36789	ENSGALG00000008733	LPAR3	lysophosphatidic acid receptor 3
8	16812546	L_PO	0.01607	Neutral	chr8	16812546	16812546	1	*	NA	G	C	Promoter (1-2kb)	8	16813760	16820254	6495	1	771215	NM_001113710	-1214	ENSGALG00000008733	LPAR3	lysophosphatidic acid receptor 3
8	20487959	L_PO	0.0839288	Neutral	chr8	20487959	20487959	1	*	NA	C	T	Distal Intergenic	8	20538835	20684008	145174	1	424572	NM_001291755	-50876	ENSGALG00000010083	ST3GAL3	ST3 beta-galactoside alpha-2,3-sialyltransferase 3
8	27855986	L_PO	0.0979243	Neutral	chr8	27855986	27855986	1	*	NA	C	T	Distal Intergenic	8	27839841	27850111	10271	1	424685	NM_001031290	16145	ENSGALG00000010957	USP1	ubiquitin specific peptidase 1
9	4931633	L_PO	0.306805	Neutral	chr9	4931633	4931633	1	*	NA	G	A	Promoter (1-2kb)	9	4925602	4930056	4455	2	424854	NM_001277431	-1577	ENSGALG00000006354	GAL3ST2	galactose-3-O-sulfotransferase 2
9	4995244	L_PO	0.370843	Neutral	chr9	4995244	4995244	1	*	NA	C	T	Distal Intergenic	9	4960423	4973247	12825	2	404750	NM_213573	-21997	ENSGALG00000006298	ATG4B	autophagy related 4B cysteine peptidase
9	5017836	L_PO	0.306805	Neutral	chr9	5017836	5017836	1	*	NA	G	A	Distal Intergenic	9	5059745	5059815	71	1	100315921	NR_035198	-41909	ENSGALG00000036927	MIR1704	microRNA 1704
9	5017867	L_PO	0.306805	Neutral	chr9	5017867	5017867	1	*	NA	C	T	Distal Intergenic	9	5059745	5059815	71	1	100315921	NR_035198	-41878	ENSGALG00000036927	MIR1704	microRNA 1704
9	5017877	L_PO	0.306805	Neutral	chr9	5017877	5017877	1	*	NA	G	A	Distal Intergenic	9	5059745	5059815	71	1	100315921	NR_035198	-41868	ENSGALG00000036927	MIR1704	microRNA 1704
9	5047350	L_PO	0.306805	Neutral	chr9	5047350	5047350	1	*	NA	C	A	Distal Intergenic	9	5059745	5059815	71	1	100315921	NR_035198	-12395	ENSGALG00000036927	MIR1704	microRNA 1704
9	5047354	L_PO	0.306805	Neutral	chr9	5047354	5047354	1	*	NA	A	G	Distal Intergenic	9	5059745	5059815	71	1	100315921	NR_035198	-12391	ENSGALG00000036927	MIR1704	microRNA 1704
9	5047384	L_PO	0.306805	Neutral	chr9	5047384	5047384	1	*	NA	C	T	Distal Intergenic	9	5059745	5059815	71	1	100315921	NR_035198	-12361	ENSGALG00000036927	MIR1704	microRNA 1704
9	13078071	L_PO	0.0979243	Neutral	chr9	13078071	13078071	1	*	NA	C	T	Distal Intergenic	9	12975537	12987467	11931	1	424897	NM_001006549	102534	ENSGALG00000007058	LSG1	large 60S subunit nuclear export GTPase 1
9	13078075	L_PO	0.0979243	Neutral	chr9	13078075	13078075	1	*	NA	G	A	Distal Intergenic	9	12975537	12987467	11931	1	424897	NM_001006549	102538	ENSGALG00000007058	LSG1	large 60S subunit nuclear export GTPase 1
9	13086741	L_PO	0.0979243	Neutral	chr9	13086741	13086741	1	*	NA	A	C	Distal Intergenic	9	12975537	12987467	11931	1	424897	NM_001006549	111204	ENSGALG00000007058	LSG1	large 60S subunit nuclear export GTPase 1
9	13289972	L_PO	0.0979243	Neutral	chr9	13289972	13289972	1	*	NA	G	A	Distal Intergenic	9	13237350	13270731	33382	1	424901	NM_001031314	52622	ENSGALG00000020827	ATP13A4	ATPase 13A4
9	14019164	L_PO	0.136307	Neutral	chr9	14019164	14019164	1	*	NA	G	A	Distal Intergenic	9	14044709	14044806	98	2	100315826	NR_035263	25642	ENSGALG00000043496	MIR1762	microRNA 1762
9	21982451	L_PO	0.0839288	Neutral	chr9	21982451	21982451	1	*	NA	G	C	Distal Intergenic	9	22104648	22113136	8489	1	425008	NM_001302113	-122197	ENSGALG00000027494	SPTSSB	serine palmitoyltransferase, small subunit B
9	22401263	L_PO	0.0839288	Neutral	chr9	22401263	22401263	1	*	NA	A	G	Distal Intergenic	9	22414611	22416411	1801	2	407090	NM_213588	15148	ENSGALG00000009574	IL12A	interleukin 12A
9	22419713	L_PO	0.0839288	Neutral	chr9	22419713	22419713	1	*	NA	A	G	Distal Intergenic	9	22414611	22416411	1801	2	407090	NM_213588	-3302	ENSGALG00000009574	IL12A	interleukin 12A
9	23056481	L_PO	0.0839288	Neutral	chr9	23056481	23056481	1	*	NA	C	T	Intron (NM_204906/395730, intron 2 of 13)	9	23040151	23068520	28370	2	395730	NM_204906	12039	ENSGALG00000010269	KCNAB1	potassium voltage-gated channel subfamily A member regulatory beta subunit 1
9	23108447	L_PO	0.0839288	Neutral	chr9	23108447	23108447	1	*	NA	A	G	Distal Intergenic	9	23083565	23104734	21170	2	425028	NM_001006556	-3713	ENSGALG00000010284	GMPS	guanine monophosphate synthase
10	3026061	L_PO	0.0497842	Neutral	chr10	3026061	3026061	1	*	NA	G	A	Distal Intergenic	10	3014290	3018506	4217	1	414838	NM_001001756	11771	ENSGALG00000034982	CYP11A1	cytochrome P450 family 11 subfamily A member 1
10	3040334	L_PO	0.0497842	Neutral	chr10	3040334	3040334	1	*	NA	G	A	Promoter (2-3kb)	10	3042694	3053063	10370	1	415301	NM_001293202	-2360	ENSGALG00000001449	STRA6	stimulated by retinoic acid 6
10	3917630	L_PO	0.0583104	Neutral	chr10	3917630	3917630	1	*	NA	G	A	Promoter (1-2kb)	10	3918768	3940589	21822	1	415354	NM_001030544	-1138	ENSGALG00000002952	NRG4	neuregulin 4
10	18616395	L_PO	0.0839288	Neutral	chr10	18616395	18616395	1	*	NA	C	T	Distal Intergenic	10	18589408	18605531	16124	1	415544	NM_001005827	26987	ENSGALG00000007615	RAB11A	RAB11A, member RAS oncogene family
10	19077034	L_PO	0.0839288	Neutral	chr10	19077034	19077034	1	*	NA	G	A	Distal Intergenic	10	19114126	19141544	27419	1	374096	NM_204248	-37092	ENSGALG00000025898	SMAD6	SMAD family member 6
10	19894134	L_PO	0.0839288	Neutral	chr10	19894134	19894134	1	*	NA	T	A	Distal Intergenic	10	19774820	19792609	17790	1	415567	NM_001030554	119314	ENSGALG00000008095	KIF23	kinesin family member 23
10	19902716	L_PO	0.0839288	Neutral	chr10	19902716	19902716	1	*	NA	G	A	Distal Intergenic	10	19774820	19792609	17790	1	415567	NM_001030554	127896	ENSGALG00000008095	KIF23	kinesin family member 23
10	19940793	L_PO	0.118512	Neutral	chr10	19940793	19940793	1	*	NA	C	T	Distal Intergenic	10	19774820	19792609	17790	1	415567	NM_001030554	165973	ENSGALG00000008095	KIF23	kinesin family member 23
10	20018980	L_PO	0.118512	Neutral	chr10	20018980	20018980	1	*	NA	T	C	Distal Intergenic	10	20089487	20111529	22043	2	554283	NM_001037173	92549	ENSGALG00000008146	MORF4L2	mortality factor 4 like 2
10	20018981	L_PO	0.118512	Neutral	chr10	20018981	20018981	1	*	NA	G	C	Distal Intergenic	10	20089487	20111529	22043	2	554283	NM_001037173	92548	ENSGALG00000008146	MORF4L2	mortality factor 4 like 2
10	20022411	L_PO	0.118512	Neutral	chr10	20022411	20022411	1	*	NA	T	C	Distal Intergenic	10	20089487	20111529	22043	2	554283	NM_001037173	89118	ENSGALG00000008146	MORF4L2	mortality factor 4 like 2
10	20478049	L_PO	0.118512	Neutral	chr10	20478049	20478049	1	*	NA	C	T	Distal Intergenic	10	20483878	20486357	2480	2	770162	NM_001277648	8308	ENSGALG00000008302	CIB4	calcium and integrin binding family member 4
10	20509811	L_PO	0.118512	Neutral	chr10	20509811	20509811	1	*	NA	T	C	Promoter (1-2kb)	10	20508287	20515030	6744	1	770336	NM_001079753	1524	ENSGALG00000048349	PRC1	protein regulator of cytokinesis 1
12	1071780	L_PO	0.118512	Neutral	chr12	1071780	1071780	1	*	NA	C	T	Distal Intergenic	12	1100683	1101575	893	1	415896	NM_001302175	-28903	ENSGALG00000042863	SMIM4	small integral membrane protein 4
12	1230667	L_PO	0.118512	Neutral	chr12	1230667	1230667	1	*	NA	A	G	Distal Intergenic	12	1237476	1240740	3265	2	404773	NM_213580	10073	ENSGALG00000001709	MUSTN1	musculoskeletal, embryonic nuclear protein 1
12	1240884	L_PO	0.153542	Neutral	chr12	1240884	1240884	1	*	NA	C	T	Promoter (<=1kb)	12	1237476	1240740	3265	2	404773	NM_213580	-144	ENSGALG00000001709	MUSTN1	musculoskeletal, embryonic nuclear protein 1
12	2105918	L_PO	0.153542	Neutral	chr12	2105918	2105918	1	*	NA	C	T	Distal Intergenic	12	2264031	2268470	4440	2	395335	NM_204626	162552	ENSGALG00000002260	CISH	cytokine inducible SH2 containing protein
12	2895390	L_PO	0.136307	Neutral	chr12	2895390	2895390	1	*	NA	G	A	Distal Intergenic	12	2901796	2905769	3974	1	396135	NM_205213	-6406	ENSGALG00000002722	MST1	macrophage stimulating 1 (hepatocyte growth factor-like)
12	2895445	L_PO	0.136307	Neutral	chr12	2895445	2895445	1	*	NA	G	C	Distal Intergenic	12	2901796	2905769	3974	1	396135	NM_205213	-6351	ENSGALG00000002722	MST1	macrophage stimulating 1 (hepatocyte growth factor-like)
12	2973370	L_PO	0.159322	Neutral	chr12	2973370	2973370	1	*	NA	G	A	3' UTR	12	2983357	2983442	86	2	100315779	NR_035171	10072	ENSGALG00000025477	MIR1678	microRNA 1678
12	7146837	L_PO	0.0839288	Neutral	chr12	7146837	7146837	1	*	NA	G	A	Distal Intergenic	12	7012303	7029920	17618	1	415986	NM_001277877	134534	ENSGALG00000026891	NINJ1	ninjurin 1
13	2827778	L_PO	0.118512	Neutral	chr13	2827778	2827778	1	*	NA	C	T	Promoter (<=1kb)	13	2828076	2828159	84	1	100315886	NR_035196	-298	ENSGALG00000025150	MIR1702	microRNA 1702
13	2827786	L_PO	0.118512	Neutral	chr13	2827786	2827786	1	*	NA	G	A	Promoter (<=1kb)	13	2828076	2828159	84	1	100315886	NR_035196	-290	ENSGALG00000025150	MIR1702	microRNA 1702
13	2840223	L_PO	0.118512	Neutral	chr13	2840223	2840223	1	*	NA	C	T	Distal Intergenic	13	2828076	2828159	84	1	100315886	NR_035196	12147	ENSGALG00000025150	MIR1702	microRNA 1702
13	5739016	L_PO	0.0839288	Neutral	chr13	5739016	5739016	1	*	NA	G	T	Intron (NM_204097/373854, intron 4 of 29)	13	5502592	5566202	63611	2	416167	NM_001277150	-172814	ENSGALG00000001826	WWC1	WW and C2 domain containing 1
13	9406763	L_PO	0.118512	Neutral	chr13	9406763	9406763	1	*	NA	A	G	Distal Intergenic	13	9525740	9568153	42414	1	416204	NM_001305209	-118977	ENSGALG00000002816	STK10	serine/threonine kinase 10
13	15282609	L_PO	0.153542	Neutral	chr13	15282609	15282609	1	*	NA	C	T	Distal Intergenic	13	15167594	15168718	1125	2	693264	NM_001044687	-113891	ENSGALG00000021235	NPY6R	neuropeptide Y receptor Y6 (pseudogene)
13	18715099	L_PO	0.0497842	Neutral	chr13	18715099	18715099	1	*	NA	G	T	Intron (NM_204493/395154, intron 2 of 13)	13	18700569	18721620	21052	2	395154	NM_204493	6521	ENSGALG00000007582	DPYSL3	dihydropyrimidinase like 3
14	13829795	L_PO	0.0839288	Neutral	chr14	13829795	13829795	1	*	NA	T	C	Distal Intergenic	14	13797513	13799635	2123	1	416391	NM_001277525	32282	ENSGALG00000002033	NDUFB6	NADH:ubiquinone oxidoreductase subunit B6
14	13962394	L_PO	0.0839288	Neutral	chr14	13962394	13962394	1	*	NA	G	A	Distal Intergenic	14	13934810	13957363	22554	1	769960	NM_001172662	27584	ENSGALG00000030481	RAB40C	RAB40C, member RAS oncogene family
14	13975541	L_PO	0.01607	Neutral	chr14	13975541	13975541	1	*	NA	G	A	Distal Intergenic	14	13934810	13957363	22554	1	769960	NM_001172662	40731	ENSGALG00000030481	RAB40C	RAB40C, member RAS oncogene family
14	13992928	L_PO	0.0839288	Neutral	chr14	13992928	13992928	1	*	NA	G	A	Distal Intergenic	14	14025385	14035002	9618	2	416763	NM_001278153	42074	ENSGALG00000009346	HN1L	hematological and neurological expressed 1 like
14	14451595	L_PO	0.0839288	Neutral	chr14	14451595	14451595	1	*	NA	G	A	Distal Intergenic	14	14468246	14468347	102	2	100315728	NR_035074	16752	ENSGALG00000025419	MIR1588	microRNA 1588
14	14469190	L_PO	0.174186	Neutral	chr14	14469190	14469190	1	*	NA	G	C	Promoter (<=1kb)	14	14468246	14468347	102	2	100315728	NR_035074	-843	ENSGALG00000025419	MIR1588	microRNA 1588
14	14592251	L_PO	0.0839288	Neutral	chr14	14592251	14592251	1	*	NA	G	T	Distal Intergenic	14	14572024	14578589	6566	1	416750	NR_036657	20227	ENSGALG00000053332	C14H16orf59	chromosome 14 C16orf59 homolog
14	14592256	L_PO	0.0839288	Neutral	chr14	14592256	14592256	1	*	NA	C	G	Distal Intergenic	14	14572024	14578589	6566	1	416750	NR_036657	20232	ENSGALG00000053332	C14H16orf59	chromosome 14 C16orf59 homolog
15	4850727	L_PO	0.0839288	Neutral	chr15	4850727	4850727	1	*	NA	C	G	Distal Intergenic	15	4807593	4809112	1520	1	396190	NM_001293174	43134	ENSGALG00000041277	UBB	ubiquitin B
15	5000366	L_PO	0.0839288	Neutral	chr15	5000366	5000366	1	*	NA	T	C	Distal Intergenic	15	4990569	4990656	88	1	100315966	NR_035125	9797	ENSGALG00000025372	MIR1636	microRNA 1636
15	5135743	L_PO	0.118512	Neutral	chr15	5135743	5135743	1	*	NA	C	T	Distal Intergenic	15	5211810	5226925	15116	2	395473	NM_204723	91182	ENSGALG00000003194	ATP6V0A2	ATPase H+ transporting V0 subunit a2
15	7201981	L_PO	0.118512	Neutral	chr15	7201981	7201981	1	*	NA	C	T	Distal Intergenic	15	7215879	7215988	110	1	102465371	NR_105503	-13898	ENSGALG00000026238	MIR6635-1	microRNA 6635-1
15	10262809	L_PO	0.118512	Neutral	chr15	10262809	10262809	1	*	NA	G	A	Distal Intergenic	15	10259176	10259266	91	1	100315967	NR_035131	3633	ENSGALG00000025342	MIR1640	microRNA 1640
15	10400246	L_PO	0.0839288	Neutral	chr15	10400246	10400246	1	*	NA	C	T	Distal Intergenic	15	10369978	10376577	6600	2	395907	NM_205040	-23669	ENSGALG00000027369	DGCR6	DGCR6 homolog
15	11142706	L_PO	0.118512	Neutral	chr15	11142706	11142706	1	*	NA	A	G	Distal Intergenic	15	11112091	11125582	13492	1	427717	NM_001031472	30615	ENSGALG00000007937	SF3A1	splicing factor 3a subunit 1
15	11510906	L_PO	0.0497842	Neutral	chr15	11510906	11510906	1	*	NA	C	T	Distal Intergenic	15	11435907	11457063	21157	2	417022	NM_001039267	-53843	ENSGALG00000008149	EWSR1	EWS RNA binding protein 1
17	3700243	L_PO	0.211931	Neutral	chr17	3700243	3700243	1	*	NA	C	G	Distal Intergenic	17	3939010	3944463	5454	1	417241	NM_001030693	-238767	ENSGALG00000007001	TLR4	toll like receptor 4
17	5035443	L_PO	0.174186	Neutral	chr17	5035443	5035443	1	*	NA	G	A	Distal Intergenic	17	5062654	5062756	103	1	102466187	NR_105566	-27211	ENSGALG00000028315	MIR6696	microRNA 6696
17	5438428	L_PO	0.174186	Neutral	chr17	5438428	5438428	1	*	NA	C	G	Distal Intergenic	17	5405912	5406005	94	1	777849	NR_031469	32516	ENSGALG00000018277	MIR199B1	microRNA 199b-1
17	7590662	L_PO	0.0583104	Neutral	chr17	7590662	7590662	1	*	NA	G	T	Distal Intergenic	17	7495903	7507691	11789	1	417144	NM_001006198	94759	ENSGALG00000002659	WDR5B	WD repeat domain 5B
17	8906393	L_PO	-0.0172219	Neutral	chr17	8906393	8906393	1	*	NA	G	A	Distal Intergenic	17	9003939	9005957	2019	2	417112	NM_001277656	99564	ENSGALG00000040987	NDUFA8	NADH:ubiquinone oxidoreductase subunit A8
17	9816124	L_PO	0.118512	Neutral	chr17	9816124	9816124	1	*	NA	C	T	Promoter (1-2kb)	17	9814893	9815002	110	2	102465419	NR_105583	-1122	ENSGALG00000026405	MIR6712	microRNA 6712
18	1148410	L_PO	0.0839288	Neutral	chr18	1148410	1148410	1	*	NA	A	G	Distal Intergenic	18	808175	840959	32785	2	427790	NM_001080715	-307451	ENSGALG00000001021	MYOCD	myocardin
18	1625284	L_PO	0.0839288	Neutral	chr18	1625284	1625284	1	*	NA	G	A	Distal Intergenic	18	1701772	1724680	22909	1	417317	NM_001030696	-76488	ENSGALG00000001163	NDEL1	nudE neurodevelopment protein 1 like 1
18	2260763	L_PO	0.0839288	Neutral	chr18	2260763	2260763	1	*	NA	G	A	Distal Intergenic	18	2248900	2255716	6817	1	417324	NM_001030699	11863	ENSGALG00000001335	FAM18B1	family with sequence similarity 18, member B1
18	3454777	L_PO	0.22498	Neutral	chr18	3454777	3454777	1	*	NA	G	A	Distal Intergenic	18	3390212	3404559	14348	1	417339	NM_001007844	64565	ENSGALG00000001563	WDR45B	WD repeat domain 45B
18	4736886	L_PO	0.0839288	Neutral	chr18	4736886	4736886	1	*	NA	G	T	Distal Intergenic	18	4707392	4709115	1724	1	396233	NM_205296	29494	ENSGALG00000002286	H3F3B	H3 histone, family 3B
18	5047250	L_PO	0.0839288	Neutral	chr18	5047250	5047250	1	*	NA	C	T	Promoter (2-3kb)	18	5044525	5044621	97	2	102465426	NR_105593	-2629	ENSGALG00000028121	MIR6599	microRNA 6599
18	5628512	L_PO	0.0839288	Neutral	chr18	5628512	5628512	1	*	NA	T	A	Distal Intergenic	18	5836983	5837087	105	1	100315828	NR_035265	-208471	ENSGALG00000025478	MIR1765	microRNA 1765
18	5628526	L_PO	0.0839288	Neutral	chr18	5628526	5628526	1	*	NA	A	G	Distal Intergenic	18	5836983	5837087	105	1	100315828	NR_035265	-208457	ENSGALG00000025478	MIR1765	microRNA 1765
18	6169246	L_PO	0.298313	Neutral	chr18	6169246	6169246	1	*	NA	T	C	Distal Intergenic	18	6188544	6189215	672	1	373912	NM_204123	-19298	NA	NOG	noggin
18	9345152	L_PO	0.335715	Neutral	chr18	9345152	9345152	1	*	NA	C	T	Distal Intergenic	18	9335736	9341627	5892	2	428673	NM_001031529	-3525	ENSGALG00000026428	CHMP6	charged multivesicular body protein 6
18	9362949	L_PO	0.298313	Neutral	chr18	9362949	9362949	1	*	NA	C	T	Distal Intergenic	18	9335736	9341627	5892	2	428673	NM_001031529	-21322	ENSGALG00000026428	CHMP6	charged multivesicular body protein 6
18	9362979	L_PO	0.298313	Neutral	chr18	9362979	9362979	1	*	NA	G	A	Distal Intergenic	18	9335736	9341627	5892	2	428673	NM_001031529	-21352	ENSGALG00000026428	CHMP6	charged multivesicular body protein 6
18	9385044	L_PO	0.298313	Neutral	chr18	9385044	9385044	1	*	NA	A	G	Distal Intergenic	18	9335736	9341627	5892	2	428673	NM_001031529	-43417	ENSGALG00000026428	CHMP6	charged multivesicular body protein 6
18	9685385	L_PO	0.0839288	Neutral	chr18	9685385	9685385	1	*	NA	G	C	Distal Intergenic	18	9722497	9722555	59	1	102465721	NR_105611	-37112	ENSGALG00000041768	MIR7443	microRNA 7443
18	9797160	L_PO	0.0839288	Neutral	chr18	9797160	9797160	1	*	NA	C	T	Distal Intergenic	18	9777457	9792202	14746	1	422085	NM_001031105	19703	ENSGALG00000007093	CYTH1	cytohesin 1
18	9797232	L_PO	0.0839288	Neutral	chr18	9797232	9797232	1	*	NA	G	A	Distal Intergenic	18	9777457	9792202	14746	1	422085	NM_001031105	19775	ENSGALG00000007093	CYTH1	cytohesin 1
18	9805227	L_PO	0.153542	Neutral	chr18	9805227	9805227	1	*	NA	G	A	Distal Intergenic	18	9777457	9792202	14746	1	422085	NM_001031105	27770	ENSGALG00000007093	CYTH1	cytohesin 1
18	9811931	L_PO	0.0839288	Neutral	chr18	9811931	9811931	1	*	NA	C	T	Distal Intergenic	18	9818874	9836237	17364	2	422087	NM_001008463	24306	ENSGALG00000007181	PGS1	phosphatidylglycerophosphate synthase 1
18	10187336	L_PO	0.0839288	Neutral	chr18	10187336	10187336	1	*	NA	C	T	Distal Intergenic	18	10130826	10137478	6653	1	428678	NM_001031531	56510	ENSGALG00000007389	ANKRD40	ankyrin repeat domain 40
18	10195761	L_PO	0.0839288	Neutral	chr18	10195761	10195761	1	*	NA	G	A	Distal Intergenic	18	10255679	10255743	65	2	100315755	NR_035126	59982	ENSGALG00000025442	MIR1637	microRNA 1637
18	10214153	L_PO	0.0839288	Neutral	chr18	10214153	10214153	1	*	NA	C	T	Distal Intergenic	18	10255679	10255743	65	2	100315755	NR_035126	41590	ENSGALG00000025442	MIR1637	microRNA 1637
18	10345173	L_PO	0.0839288	Neutral	chr18	10345173	10345173	1	*	NA	C	G	Distal Intergenic	18	10377553	10381847	4295	1	422103	NM_001012570	-32380	ENSGALG00000007673	LRRC59	leucine rich repeat containing 59
18	10435448	L_PO	0.0839288	Neutral	chr18	10435448	10435448	1	*	NA	G	A	Promoter (2-3kb)	18	10437507	10444800	7294	1	422108	NM_001006424	-2059	ENSGALG00000007650	SLC9A3R1	SLC9A3 regulator 1
18	10435502	L_PO	0.0839288	Neutral	chr18	10435502	10435502	1	*	NA	C	T	Promoter (2-3kb)	18	10437507	10444800	7294	1	422108	NM_001006424	-2005	ENSGALG00000007650	SLC9A3R1	SLC9A3 regulator 1
18	10435552	L_PO	0.0839288	Neutral	chr18	10435552	10435552	1	*	NA	T	C	Promoter (1-2kb)	18	10437507	10444800	7294	1	422108	NM_001006424	-1955	ENSGALG00000007650	SLC9A3R1	SLC9A3 regulator 1
18	10500721	L_PO	0.0839288	Neutral	chr18	10500721	10500721	1	*	NA	C	A	Distal Intergenic	18	10451564	10493098	41535	1	422110	NM_001031107	49157	ENSGALG00000007747	TMEM104	transmembrane protein 104
19	296917	L_PO	0.0497842	Neutral	chr19	296917	296917	1	*	NA	G	A	Distal Intergenic	19	281713	286463	4751	1	431053	NM_001039332	15204	ENSGALG00000037510	WBSCR22	Williams-Beuren syndrome chromosome region 22
19	470081	L_PO	0.0497842	Neutral	chr19	470081	470081	1	*	NA	C	T	Distal Intergenic	19	460398	462497	2100	2	373886	NM_001276283	-7584	ENSGALG00000041927	FZD9	frizzled class receptor 9
19	3074770	L_PO	0.159322	Neutral	chr19	3074770	3074770	1	*	NA	A	G	Distal Intergenic	19	3088946	3089008	63	2	102466826	NR_105612	14238	ENSGALG00000036568	MIR7444	microRNA 7444
19	3482713	L_PO	0.159322	Neutral	chr19	3482713	3482713	1	*	NA	C	T	Distal Intergenic	19	3462945	3470291	7347	1	395190	NM_204519	19768	ENSGALG00000001573	P2RX1	purinergic receptor P2X 1
19	4747551	L_PO	0.159322	Neutral	chr19	4747551	4747551	1	*	NA	C	T	Distal Intergenic	19	4651823	4667060	15238	2	417530	NM_001006215	-80491	ENSGALG00000002288	LIG3	DNA ligase 3
19	5164241	L_PO	0.159322	Neutral	chr19	5164241	5164241	1	*	NA	C	T	Distal Intergenic	19	5171805	5178575	6771	1	417547	NM_001039269	-7564	ENSGALG00000002618	KCTD7	potassium channel tetramerization domain containing 7
19	5598573	L_PO	0.0979243	Neutral	chr19	5598573	5598573	1	*	NA	C	T	Distal Intergenic	19	5568686	5590184	21499	1	417563	NM_001006221	29887	ENSGALG00000003072	RPA1	replication protein A1
19	5607827	L_PO	0.0979243	Neutral	chr19	5607827	5607827	1	*	NA	C	T	Distal Intergenic	19	5643569	5658310	14742	1	417564	NM_001030716	-35742	ENSGALG00000003082	DPH1	diphthamide biosynthesis 1
19	5890000	L_PO	0.185784	Neutral	chr19	5890000	5890000	1	*	NA	C	A	Promoter (1-2kb)	19	5884418	5888099	3682	2	395492	NM_001206496	-1901	ENSGALG00000026077	ALDOC	aldolase, fructose-bisphosphate C
19	5890896	L_PO	0.0979243	Neutral	chr19	5890896	5890896	1	*	NA	G	A	Promoter (2-3kb)	19	5884418	5888099	3682	2	395492	NM_001206496	-2797	ENSGALG00000026077	ALDOC	aldolase, fructose-bisphosphate C
19	5891890	L_PO	0.24975	Neutral	chr19	5891890	5891890	1	*	NA	C	T	Distal Intergenic	19	5884418	5888099	3682	2	395492	NM_001206496	-3791	ENSGALG00000026077	ALDOC	aldolase, fructose-bisphosphate C
19	6105286	L_PO	0.136307	Neutral	chr19	6105286	6105286	1	*	NA	C	G	Distal Intergenic	19	6109639	6113467	3829	1	396499	NM_205502	-4353	ENSGALG00000004035	CRYBA1	crystallin beta A1
19	6105335	L_PO	0.0979243	Neutral	chr19	6105335	6105335	1	*	NA	C	T	Distal Intergenic	19	6109639	6113467	3829	1	396499	NM_205502	-4304	ENSGALG00000004035	CRYBA1	crystallin beta A1
19	6456081	L_PO	0.174186	Neutral	chr19	6456081	6456081	1	*	NA	C	A	Distal Intergenic	19	6419077	6441328	22252	1	417591	NM_001006222	37004	ENSGALG00000004326	GOSR1	golgi SNAP receptor complex member 1
19	6756768	L_PO	0.118512	Neutral	chr19	6756768	6756768	1	*	NA	G	A	Distal Intergenic	19	6774427	6787281	12855	1	395507	NM_204748	-17659	ENSGALG00000004613	P2RX5	purinergic receptor P2X 5
19	6904069	L_PO	0.174186	Neutral	chr19	6904069	6904069	1	*	NA	C	G	Distal Intergenic	19	6994245	7000330	6086	1	417615	NM_001006223	-90176	ENSGALG00000004763	ALDH3A2	aldehyde dehydrogenase 3 family member A2
19	7049283	L_PO	0.159322	Neutral	chr19	7049283	7049283	1	*	NA	C	T	Distal Intergenic	19	7073886	7077558	3673	1	101750166	NM_001282341	-24603	ENSGALG00000004817	GLOD4	glyoxalase domain containing 4
19	7062620	L_PO	0.118512	Neutral	chr19	7062620	7062620	1	*	NA	C	T	Distal Intergenic	19	7073886	7077558	3673	1	101750166	NM_001282341	-11266	ENSGALG00000004817	GLOD4	glyoxalase domain containing 4
19	7062647	L_PO	0.153542	Neutral	chr19	7062647	7062647	1	*	NA	G	A	Distal Intergenic	19	7073886	7077558	3673	1	101750166	NM_001282341	-11239	ENSGALG00000004817	GLOD4	glyoxalase domain containing 4
19	7062649	L_PO	0.118512	Neutral	chr19	7062649	7062649	1	*	NA	G	T	Distal Intergenic	19	7073886	7077558	3673	1	101750166	NM_001282341	-11237	ENSGALG00000004817	GLOD4	glyoxalase domain containing 4
19	7131336	L_PO	0.0839288	Neutral	chr19	7131336	7131336	1	*	NA	C	T	Intron (NM_001012806/417622, intron 20 of 21)	19	7086471	7135407	48937	1	417622	NM_001012806	44865	ENSGALG00000042071	VPS53	VPS53 subunit of GARP complex
19	7142019	L_PO	0.118512	Neutral	chr19	7142019	7142019	1	*	NA	G	A	Distal Intergenic	19	7197445	7200234	2790	1	396377	NM_205409	-55426	ENSGALG00000004924	OPNP	opsin, pineal
19	8864517	L_PO	0.0497842	Neutral	chr19	8864517	8864517	1	*	NA	C	T	Promoter (2-3kb)	19	8866890	8877702	10813	1	417664	NM_001037827	-2373	ENSGALG00000005530	VEZF1	vascular endothelial zinc finger 1
20	2625867	L_PO	-0.0347442	Neutral	chr20	2625867	2625867	1	*	NA	C	T	Distal Intergenic	20	2591000	2616497	25498	2	395279	NM_204587	-9370	ENSGALG00000030985	MYH7B	myosin, heavy chain 7B, cardiac muscle, beta
20	4204264	L_PO	0.01607	Neutral	chr20	4204264	4204264	1	*	NA	G	T	Distal Intergenic	20	3767099	3812479	45381	1	419170	NM_001030851	437165	ENSGALG00000003568	PPP1R16B	protein phosphatase 1 regulatory subunit 16B
20	5635404	L_PO	0.01607	Neutral	chr20	5635404	5635404	1	*	NA	C	T	Distal Intergenic	20	5668132	5760135	92004	1	395745	NM_204915	-32728	ENSGALG00000004508	EYA2	EYA transcriptional coactivator and phosphatase 2
20	13040846	L_PO	0.153542	Neutral	chr20	13040846	13040846	1	*	NA	T	G	Distal Intergenic	20	13075092	13075200	109	1	102465397	NR_105546	-34246	ENSGALG00000025852	MIR6677	microRNA 6677
20	13123174	L_PO	0.153542	Neutral	chr20	13123174	13123174	1	*	NA	A	G	Distal Intergenic	20	13087625	13101798	14174	1	769286	NM_001080872	35549	ENSGALG00000041365	SALL4	spalt like transcription factor 4
20	13123189	L_PO	0.153542	Neutral	chr20	13123189	13123189	1	*	NA	T	C	Distal Intergenic	20	13087625	13101798	14174	1	769286	NM_001080872	35564	ENSGALG00000041365	SALL4	spalt like transcription factor 4
20	13289685	L_PO	0.153542	Neutral	chr20	13289685	13289685	1	*	NA	T	C	Distal Intergenic	20	13465479	13478178	12700	2	419352	NM_001044641	188493	ENSGALG00000007994	PARD6B	par-6 family cell polarity regulator beta
21	810731	L_PO	0.0839288	Neutral	chr21	810731	810731	1	*	NA	G	A	Distal Intergenic	21	920754	923687	2934	2	374158	NM_204285	112956	ENSGALG00000036295	DFFB	DNA fragmentation factor subunit beta
21	810741	L_PO	0.136307	Neutral	chr21	810741	810741	1	*	NA	G	A	Distal Intergenic	21	920754	923687	2934	2	374158	NM_204285	112946	ENSGALG00000036295	DFFB	DNA fragmentation factor subunit beta
21	2865909	L_PO	0.189029	Neutral	chr21	2865909	2865909	1	*	NA	C	T	Distal Intergenic	21	2886879	2919910	33032	1	419433	NM_001030876	-20970	ENSGALG00000002222	NOC2L	NOC2 like nucleolar associated transcriptional repressor
21	2936334	L_PO	0.238083	Neutral	chr21	2936334	2936334	1	*	NA	G	A	Intron (NM_001030877/419434, intron 5 of 12)	21	2921621	2979416	57796	2	419434	NM_001030877	43082	ENSGALG00000034453	SAMD11	sterile alpha motif domain containing 11
21	3963720	L_PO	0.189029	Neutral	chr21	3963720	3963720	1	*	NA	C	T	Distal Intergenic	21	4071151	4076772	5622	1	419453	NM_001030878	-107431	ENSGALG00000002906	TARDBP	TAR DNA binding protein
21	4404731	L_PO	0.0839288	Neutral	chr21	4404731	4404731	1	*	NA	G	A	Distal Intergenic	21	4392368	4398020	5653	1	419464	NM_001012837	12363	ENSGALG00000003745	NECAP2	NECAP endocytosis associated 2
21	4404732	L_PO	0.0839288	Neutral	chr21	4404732	4404732	1	*	NA	G	A	Distal Intergenic	21	4392368	4398020	5653	1	419464	NM_001012837	12364	ENSGALG00000003745	NECAP2	NECAP endocytosis associated 2
21	4404924	L_PO	0.0839288	Neutral	chr21	4404924	4404924	1	*	NA	G	C	Distal Intergenic	21	4392368	4398020	5653	1	419464	NM_001012837	12556	ENSGALG00000003745	NECAP2	NECAP endocytosis associated 2
21	4411615	L_PO	0.0497842	Neutral	chr21	4411615	4411615	1	*	NA	C	T	Distal Intergenic	21	4392368	4398020	5653	1	419464	NM_001012837	19247	ENSGALG00000003745	NECAP2	NECAP endocytosis associated 2
23	1326825	L_PO	0.153542	Neutral	chr23	1326825	1326825	1	*	NA	C	T	Distal Intergenic	23	1506537	1508753	2217	1	395465	NM_204718	-179712	ENSGALG00000000678	CITED4	Cbp/p300 interacting transactivator with Glu/Asp rich carboxy-terminal domain 4
23	1326834	L_PO	0.153542	Neutral	chr23	1326834	1326834	1	*	NA	G	A	Distal Intergenic	23	1506537	1508753	2217	1	395465	NM_204718	-179703	ENSGALG00000000678	CITED4	Cbp/p300 interacting transactivator with Glu/Asp rich carboxy-terminal domain 4
23	1326838	L_PO	0.153542	Neutral	chr23	1326838	1326838	1	*	NA	A	G	Distal Intergenic	23	1506537	1508753	2217	1	395465	NM_204718	-179699	ENSGALG00000000678	CITED4	Cbp/p300 interacting transactivator with Glu/Asp rich carboxy-terminal domain 4
23	2518395	L_PO	0.01607	Neutral	chr23	2518395	2518395	1	*	NA	G	A	Distal Intergenic	23	2520376	2536014	15639	2	419590	NM_001030895	17619	ENSGALG00000001067	TMEM57	transmembrane protein 57
23	4138056	L_PO	0.136307	Neutral	chr23	4138056	4138056	1	*	NA	C	T	Distal Intergenic	23	4161602	4166378	4777	1	419620	NM_001030898	-23546	ENSGALG00000002112	CSF3R	colony stimulating factor 3 receptor
23	5045618	L_PO	0.174186	Neutral	chr23	5045618	5045618	1	*	NA	C	T	Distal Intergenic	23	5031164	5043658	12495	1	419641	NM_001030902	14454	ENSGALG00000029244	SMAP2	small ArfGAP2
23	5313815	L_PO	0.174186	Neutral	chr23	5313815	5313815	1	*	NA	G	A	Promoter (<=1kb)	23	5310699	5313031	2333	2	419646	NM_001282331	-784	ENSGALG00000030701	IQCC	IQ motif containing C
23	5341279	L_PO	0.174186	Neutral	chr23	5341279	5341279	1	*	NA	C	T	Promoter (1-2kb)	23	5323406	5339466	16061	2	419656	NM_001012841	-1813	ENSGALG00000003383	KPNA6	karyopherin subunit alpha 6
24	1990373	L_PO	0.0583104	Neutral	chr24	1990373	1990373	1	*	NA	C	T	Intron (NM_204711/395450, intron 1 of 8)	24	2042399	2042475	77	1	100315735	NR_035087	-52026	ENSGALG00000025328	MIR1601	microRNA 1601
25	3339628	L_PO	0.153542	Neutral	chr25	3339628	3339628	1	*	NA	C	T	Distal Intergenic	25	3328411	3329269	859	1	100858258	NM_001302173	11217	ENSGALG00000034458	S100A1	S100 calcium binding protein A1
25	3365336	L_PO	0.153542	Neutral	chr25	3365336	3365336	1	*	NA	G	A	Distal Intergenic	25	3328411	3329269	859	1	100858258	NM_001302173	36925	ENSGALG00000034458	S100A1	S100 calcium binding protein A1
25	3365372	L_PO	0.153542	Neutral	chr25	3365372	3365372	1	*	NA	T	A	Distal Intergenic	25	3328411	3329269	859	1	100858258	NM_001302173	36961	ENSGALG00000034458	S100A1	S100 calcium binding protein A1
26	1509600	L_PO	0.0839288	Neutral	chr26	1509600	1509600	1	*	NA	G	A	Distal Intergenic	26	1492029	1493771	1743	2	404303	NM_001030378	-15829	ENSGALG00000036942	KCNA3	potassium voltage-gated channel subfamily A member 3
26	2367403	L_PO	0.118512	Neutral	chr26	2367403	2367403	1	*	NA	C	T	Promoter (1-2kb)	26	2366601	2368583	1983	2	428263	NM_001031498	1180	ENSGALG00000000788	AVPR1B	arginine vasopressin receptor 1B
26	4203557	L_PO	0.0979243	Neutral	chr26	4203557	4203557	1	*	NA	A	G	Distal Intergenic	26	4272223	4275688	3466	1	419899	NM_001244905	-68666	ENSGALG00000002735	TAF11	TATA-box binding protein associated factor 11
26	4631349	L_PO	0.01607	Neutral	chr26	4631349	4631349	1	*	NA	G	C	Distal Intergenic	26	4615257	4620038	4782	1	419909	NM_001271612	16092	ENSGALG00000002881	C26H6ORF125	chromosome 26 open reading frame, human C6orf125
28	969590	L_PO	0.0839288	Neutral	chr28	969590	969590	1	*	NA	C	T	Distal Intergenic	28	982804	983351	548	2	768930	NM_001302177	13761	ENSGALG00000049538	RPS28	ribosomal protein S28
28	1149533	L_PO	0.0497842	Neutral	chr28	1149533	1149533	1	*	NA	G	A	Distal Intergenic	28	1169384	1181306	11923	2	395297	NM_001278090	31773	ENSGALG00000002085	FZR1	fizzy/cell division cycle 20 related 1
28	3288756	L_PO	0.0497842	Neutral	chr28	3288756	3288756	1	*	NA	G	A	Intron (NM_001031428/427266, intron 7 of 11)	28	3300739	3302010	1272	1	396448	NM_205462	-11983	ENSGALG00000015195	RPS15	ribosomal protein S15
30	485398	L_PO	0.153542	Neutral	chr30	485398	485398	1	*	NA	A	G	Distal Intergenic	29	474865	478265	3401	1	430442	NM_001031588	10533	ENSGALG00000030533	PGLS	6-phosphogluconolactonase
31	2882189	L_PO	0.174186	Neutral	chr31	2882189	2882189	1	*	NA	G	T	Distal Intergenic	30	2626604	2631644	5041	1	100431102	NM_001184759	255585	NA	APEX1	apurinic/apyrimidinic endodeoxyribonuclease 1
39	1049290	L_PO	0.211931	Neutral	NA	NA	NA	NA	NA	NA	NA	NA	NA	NA	NA	NA	NA	NA	NA	NA	NA	NA	NA	NA
39	1049352	L_PO	0.211931	Neutral	NA	NA	NA	NA	NA	NA	NA	NA	NA	NA	NA	NA	NA	NA	NA	NA	NA	NA	NA	NA
39	9050702	L_PO	0.01607	Neutral	NA	NA	NA	NA	NA	NA	NA	NA	NA	NA	NA	NA	NA	NA	NA	NA	NA	NA	NA	NA
39	9259261	L_PO	0.01607	Neutral	NA	NA	NA	NA	NA	NA	NA	NA	NA	NA	NA	NA	NA	NA	NA	NA	NA	NA	NA	NA
39	9381197	L_PO	0.01607	Neutral	NA	NA	NA	NA	NA	NA	NA	NA	NA	NA	NA	NA	NA	NA	NA	NA	NA	NA	NA	NA
39	47010515	L_PO	0.0839288	Neutral	NA	NA	NA	NA	NA	NA	NA	NA	NA	NA	NA	NA	NA	NA	NA	NA	NA	NA	NA	NA
39	50125493	L_PO	0.198865	Neutral	NA	NA	NA	NA	NA	NA	NA	NA	NA	NA	NA	NA	NA	NA	NA	NA	NA	NA	NA	NA
39	81959607	L_PO	0.0839288	Neutral	NA	NA	NA	NA	NA	NA	NA	NA	NA	NA	NA	NA	NA	NA	NA	NA	NA	NA	NA	NA
NW_020110165.1	236836	L_PO	0.0497842	Neutral	NA	NA	NA	NA	NA	NA	NA	NA	NA	NA	NA	NA	NA	NA	NA	NA	NA	NA	NA	NA
11	8946565	L_PO	0.326088	Neutral	chr11	8946565	8946565	1	*	NA	A	G	Distal Intergenic	11	8957145	8957229	85	1	100315997	NR_035292	-10580	ENSGALG00000025360	MIR1791	microRNA 1791
23	4077779	L_PO	0.326088	Neutral	chr23	4077779	4077779	1	*	NA	T	G	Distal Intergenic	23	4161602	4166378	4777	1	419620	NM_001030898	-83823	ENSGALG00000002112	CSF3R	colony stimulating factor 3 receptor
9	3891484	L_PO	0.379759	Neutral	chr9	3891484	3891484	1	*	NA	A	G	Distal Intergenic	9	3857750	3879247	21498	2	769840	NM_001350817	-12237	ENSGALG00000044975	KY	kyphoscoliosis peptidase
6	19829009	L_PO	0.0497842	Neutral	chr6	19829009	19829009	1	*	NA	C	T	Distal Intergenic	6	19856056	19864009	7954	2	395180	NM_204510	35000	ENSGALG00000041346	CXCL12	C-X-C motif chemokine ligand 12
7	5203415	L_PO	0.118512	Neutral	chr7	5203415	5203415	1	*	NA	C	T	Distal Intergenic	7	5218439	5220507	2069	1	395950	NM_205068	-15024	ENSGALG00000013342	GBX1	gastrulation brain homeobox 1
7	5311197	L_PO	0.136307	Neutral	chr7	5311197	5311197	1	*	NA	T	A	Distal Intergenic	7	5218439	5220507	2069	1	395950	NM_205068	92758	ENSGALG00000013342	GBX1	gastrulation brain homeobox 1
9	2471226	L_PO	0.198865	Neutral	chr9	2471226	2471226	1	*	NA	T	C	Distal Intergenic	9	2399821	2414043	14223	2	424758	NM_001031302	-57183	ENSGALG00000002169	PLEKHB2	pleckstrin homology domain containing B2
23	4070747	L_PO	0.0497842	Neutral	chr23	4070747	4070747	1	*	NA	G	A	Distal Intergenic	23	4161602	4166378	4777	1	419620	NM_001030898	-90855	ENSGALG00000002112	CSF3R	colony stimulating factor 3 receptor
23	4070754	L_PO	0.0497842	Neutral	chr23	4070754	4070754	1	*	NA	A	G	Distal Intergenic	23	4161602	4166378	4777	1	419620	NM_001030898	-90848	ENSGALG00000002112	CSF3R	colony stimulating factor 3 receptor
23	4884940	L_PO	0.335715	Neutral	chr23	4884940	4884940	1	*	NA	G	A	Distal Intergenic	23	5019801	5030095	10295	2	396524	NM_001271988	145155	ENSGALG00000027526	COL9A2	collagen type IX alpha 2 chain
23	4884946	L_PO	0.335715	Neutral	chr23	4884946	4884946	1	*	NA	G	A	Distal Intergenic	23	5019801	5030095	10295	2	396524	NM_001271988	145149	ENSGALG00000027526	COL9A2	collagen type IX alpha 2 chain
1	93681975	L_PO	0.219459	Neutral	chr1	93681975	93681975	1	*	NA	A	G	Intron (NM_001079739/768950, intron 1 of 5)	1	93674851	93697362	22512	1	768950	NM_001079739	7124	ENSGALG00000015474	CD80	CD80 molecule
1	93681985	L_PO	0.219459	Neutral	chr1	93681985	93681985	1	*	NA	C	T	Intron (NM_001079739/768950, intron 1 of 5)	1	93674851	93697362	22512	1	768950	NM_001079739	7134	ENSGALG00000015474	CD80	CD80 molecule
14	1801705	L_PO	0.174186	Neutral	chr14	1801705	1801705	1	*	NA	T	C	Distal Intergenic	14	1552022	1586667	34646	2	416437	NM_001277529	-215038	ENSGALG00000003548	BAIAP2L1	BAI1 associated protein 2 like 1
14	3069476	L_PO	0.189029	Neutral	chr14	3069476	3069476	1	*	NA	C	T	Distal Intergenic	14	3023831	3026578	2748	2	416463	NM_001277539	-42898	ENSGALG00000004203	PSMG3	proteasome assembly chaperone 3
14	3758581	L_PO	0.210868	Neutral	chr14	3758581	3758581	1	*	NA	A	G	Distal Intergenic	14	3720515	3720607	93	2	100315995	NR_035282	-37974	ENSGALG00000025422	MIR1781	microRNA 1781
14	3758582	L_PO	0.210868	Neutral	chr14	3758582	3758582	1	*	NA	A	G	Distal Intergenic	14	3720515	3720607	93	2	100315995	NR_035282	-37975	ENSGALG00000025422	MIR1781	microRNA 1781
14	3758589	L_PO	0.210868	Neutral	chr14	3758589	3758589	1	*	NA	A	G	Distal Intergenic	14	3720515	3720607	93	2	100315995	NR_035282	-37982	ENSGALG00000025422	MIR1781	microRNA 1781
23	4274223	L_PO	0.01607	Neutral	chr23	4274223	4274223	1	*	NA	C	T	Distal Intergenic	23	4288422	4293189	4768	2	419626	NM_001006312	18966	ENSGALG00000002304	ADPRHL2	ADP-ribosylhydrolase like 2
3	10193488	L_PO	0.0504512	Neutral	chr3	10193488	10193488	1	*	NA	G	A	Distal Intergenic	3	10164400	10187573	23174	1	373900	NM_204111	29088	ENSGALG00000008855	UGP2	UDP-glucose pyrophosphorylase 2
6	17802583	L_PO	0.0497842	Neutral	chr6	17802583	17802583	1	*	NA	G	A	Distal Intergenic	6	17815013	17825987	10975	2	423761	NM_001277349	23404	ENSGALG00000005687	CUEDC2	CUE domain containing 2
14	3060892	L_PO	0.01607	Neutral	chr14	3060892	3060892	1	*	NA	G	A	Distal Intergenic	14	3023831	3026578	2748	2	416463	NM_001277539	-34314	ENSGALG00000004203	PSMG3	proteasome assembly chaperone 3
14	3345474	L_PO	0.01607	Neutral	chr14	3345474	3345474	1	*	NA	C	T	Distal Intergenic	14	3477593	3479841	2249	2	416466	NM_001277545	134367	ENSGALG00000004238	MRM2	mitochondrial rRNA methyltransferase 2
21	3942612	L_PO	0.0839288	Neutral	chr21	3942612	3942612	1	*	NA	A	G	Distal Intergenic	21	4071151	4076772	5622	1	419453	NM_001030878	-128539	ENSGALG00000002906	TARDBP	TAR DNA binding protein
1	93681958	L_PO	0.219459	Neutral	chr1	93681958	93681958	1	*	NA	T	C	Intron (NM_001079739/768950, intron 1 of 5)	1	93674851	93697362	22512	1	768950	NM_001079739	7107	ENSGALG00000015474	CD80	CD80 molecule
1	93681964	L_PO	0.219459	Neutral	chr1	93681964	93681964	1	*	NA	C	G	Intron (NM_001079739/768950, intron 1 of 5)	1	93674851	93697362	22512	1	768950	NM_001079739	7113	ENSGALG00000015474	CD80	CD80 molecule
1	93594317	L_PO	0.16997	Neutral	chr1	93594317	93594317	1	*	NA	C	T	Distal Intergenic	1	93657255	93662281	5027	2	418452	NM_001030790	67964	ENSGALG00000015473	ADPRH	ADP-ribosylarginine hydrolase
7	21957905	L_PO	-0.0427408	Neutral	chr7	21957905	21957905	1	*	NA	G	A	Distal Intergenic	7	22030521	22048974	18454	1	424195	NM_001012918	-72616	ENSGALG00000033515	STK11IP	serine/threonine kinase 11 interacting protein
21	393150	L_PO	0.220549	Neutral	chr21	393150	393150	1	*	NA	C	T	Distal Intergenic	21	310699	314464	3766	2	419368	NM_001039489	-78686	ENSGALG00000000579	VAMP3	vesicle-associated membrane protein 3
2	149518871	L_PO	0.308756	Neutral	chr2	149518871	149518871	1	*	NA	G	T	Distal Intergenic	2	149437436	149465150	27715	2	426402	NM_001031380	-53721	ENSGALG00000039901	PUF60	poly(U) binding splicing factor 60
14	1996459	L_PO	0.154476	Neutral	chr14	1996459	1996459	1	*	NA	A	G	Distal Intergenic	14	1552022	1586667	34646	2	416437	NM_001277529	-409792	ENSGALG00000003548	BAIAP2L1	BAI1 associated protein 2 like 1
3	9900169	L_PO	0.22498	Neutral	chr3	9900169	9900169	1	*	NA	T	G	Distal Intergenic	3	9728741	9733446	4706	2	421284	NR_075086	-166723	ENSGALG00000026491	TMEM17	transmembrane protein 17
7	10799265	L_PO	0.174186	Neutral	chr7	10799265	10799265	1	*	NA	A	G	Intron (NM_001199110/424063, intron 9 of 9)	7	10794292	10916653	122362	2	424063	NM_001199110	117388	ENSGALG00000008135	SATB2	SATB homeobox 2
14	2655818	L_PO	0.136307	Neutral	chr14	2655818	2655818	1	*	NA	C	T	Distal Intergenic	14	2646826	2652886	6061	1	427657	NM_001329504	8992	ENSGALG00000044199	CYP2AC7	cytochrome P450, family 2, subfamily AC, polypeptide 7
14	3040739	L_PO	0.01607	Neutral	chr14	3040739	3040739	1	*	NA	G	A	Distal Intergenic	14	3023831	3026578	2748	2	416463	NM_001277539	-14161	ENSGALG00000004203	PSMG3	proteasome assembly chaperone 3
1	135069896	L_PO	0.296943	Neutral	chr1	135069896	135069896	1	*	NA	A	G	Distal Intergenic	1	135110036	135129457	19422	1	396481	NM_205485	-40140	ENSGALG00000043044	IL1R1	interleukin 1 receptor type 1
1	135069923	L_PO	0.296943	Neutral	chr1	135069923	135069923	1	*	NA	A	G	Distal Intergenic	1	135110036	135129457	19422	1	396481	NM_205485	-40113	ENSGALG00000043044	IL1R1	interleukin 1 receptor type 1
7	6145252	L_PO	0.296943	Neutral	chr7	6145252	6145252	1	*	NA	A	G	Distal Intergenic	7	6157441	6187338	29898	1	395405	NM_204679	-12189	ENSGALG00000004274	TWIST2	twist family bHLH transcription factor 2
7	10463386	L_PO	0.0299685	Neutral	chr7	10463386	10463386	1	*	NA	C	T	Distal Intergenic	7	10250112	10278692	28581	2	424062	NM_001277422	-184694	ENSGALG00000036471	RFTN2	raftlin family member 2
8	21388589	L_PO	0.289705	Neutral	chr8	21388589	21388589	1	*	NA	T	C	Distal Intergenic	8	21380207	21382589	2383	2	424593	NM_001348769	-6000	ENSGALG00000041228	SELENOP2	selenoprotein P2
23	3978484	L_PO	0.00988791	Neutral	chr23	3978484	3978484	1	*	NA	T	C	Distal Intergenic	23	3903635	3909605	5971	1	419617	NM_001030897	74849	ENSGALG00000002013	MEAF6	MYST/Esa1-associated factor 6
28	2771991	L_PO	0.380944	Neutral	chr28	2771991	2771991	1	*	NA	G	T	Promoter (<=1kb)	28	2772636	2783648	11013	1	770363	NM_001198990	-645	ENSGALG00000001328	BSG	basigin (Ok blood group)
14	2988285	L_PO	0.114806	Neutral	chr14	2988285	2988285	1	*	NA	A	G	Distal Intergenic	14	2999628	3008195	8568	1	395518	NM_204756	-11343	ENSGALG00000004189	MAFK	MAF bZIP transcription factor K
22	3892131	L_PO	0.294193	Neutral	chr22	3892131	3892131	1	*	NA	C	T	Distal Intergenic	22	3867419	3873933	6515	1	426126	NM_001031360	24712	ENSGALG00000034344	MTHFD2	methylenetetrahydrofolate dehydrogenase (NADP+ dependent) 2, methenyltetrahydrofolate cyclohydrolase
13	5735703	L_PO	0.0552556	Neutral	chr13	5735703	5735703	1	*	NA	C	G	Intron (NM_204097/373854, intron 5 of 29)	13	5502592	5566202	63611	2	416167	NM_001277150	-169501	ENSGALG00000001826	WWC1	WW and C2 domain containing 1
13	5735706	L_PO	0.0552556	Neutral	chr13	5735706	5735706	1	*	NA	T	C	Intron (NM_204097/373854, intron 5 of 29)	13	5502592	5566202	63611	2	416167	NM_001277150	-169504	ENSGALG00000001826	WWC1	WW and C2 domain containing 1
14	1801640	L_PO	0.129676	Neutral	chr14	1801640	1801640	1	*	NA	T	C	Distal Intergenic	14	1552022	1586667	34646	2	416437	NM_001277529	-214973	ENSGALG00000003548	BAIAP2L1	BAI1 associated protein 2 like 1
14	1801720	L_PO	0.129676	Neutral	chr14	1801720	1801720	1	*	NA	C	T	Distal Intergenic	14	1552022	1586667	34646	2	416437	NM_001277529	-215053	ENSGALG00000003548	BAIAP2L1	BAI1 associated protein 2 like 1
2	37466328	L_PO	-0.00262911	Neutral	chr2	37466328	37466328	1	*	NA	A	G	Intron (NM_205326/396266, intron 1 of 9)	2	37462407	37784624	322218	1	396266	NM_205326	3921	ENSGALG00000011298	RARB	retinoic acid receptor beta
3	71809328	L_PO	0.152463	Neutral	chr3	71809328	71809328	1	*	NA	A	T	Distal Intergenic	3	71486522	71511444	24923	1	421796	NM_001031080	322806	ENSGALG00000015483	PNISR	PNN interacting serine and arginine rich protein
18	1509996	L_PO	0.0887828	Neutral	chr18	1509996	1509996	1	*	NA	G	A	Distal Intergenic	18	1701772	1724680	22909	1	417317	NM_001030696	-191776	ENSGALG00000001163	NDEL1	nudE neurodevelopment protein 1 like 1
23	2382467	L_PO	0.225919	Neutral	chr23	2382467	2382467	1	*	NA	C	G	Distal Intergenic	23	2379310	2379402	93	1	777856	NR_031476	3157	ENSGALG00000021935	MIR124-2	microRNA 124-2
11	11554114	L_PO	0.316451	Neutral	chr11	11554114	11554114	1	*	NA	T	C	Distal Intergenic	11	11518644	11547898	29255	2	374068	NM_204227	-6216	ENSGALG00000032349	CDH5	cadherin 5
1	105887974	L_PO	0.22498	Neutral	chr1	105887974	105887974	1	*	NA	A	G	Distal Intergenic	1	105995337	105999776	4440	1	395938	NM_205064	-107363	ENSGALG00000015844	SOD1	superoxide dismutase 1, soluble
1	105888009	L_PO	0.22498	Neutral	chr1	105888009	105888009	1	*	NA	G	A	Distal Intergenic	1	105995337	105999776	4440	1	395938	NM_205064	-107328	ENSGALG00000015844	SOD1	superoxide dismutase 1, soluble
6	6020899	L_PO	-0.0359614	Neutral	chr6	6020899	6020899	1	*	NA	T	G	Distal Intergenic	6	5951613	5961192	9580	1	423642	NM_001199529	69286	ENSGALG00000002705	CISD1	CDGSH iron sulfur domain 1
1	67611954	L_PO	-0.0274799	Neutral	chr1	67611954	67611954	1	*	NA	G	A	Distal Intergenic	1	67983452	67994760	11309	1	418214	NM_001007855	-371498	ENSGALG00000014084	FGFR1OP2	FGFR1 oncogene partner 2
21	393995	L_PO	0.0921842	Neutral	chr21	393995	393995	1	*	NA	G	A	Distal Intergenic	21	310699	314464	3766	2	419368	NM_001039489	-79531	ENSGALG00000000579	VAMP3	vesicle-associated membrane protein 3
2	149487309	L_PO	0.105518	Neutral	chr2	149487309	149487309	1	*	NA	C	T	Distal Intergenic	2	149437436	149465150	27715	2	426402	NM_001031380	-22159	ENSGALG00000039901	PUF60	poly(U) binding splicing factor 60
14	3590646	L_PO	0.227593	Neutral	chr14	3590646	3590646	1	*	NA	G	A	Distal Intergenic	14	3576893	3579119	2227	2	427660	NM_001277909	-11527	ENSGALG00000004279	GRIFIN	galectin-related inter-fiber protein
18	3879692	L_PO	0.131747	Neutral	chr18	3879692	3879692	1	*	NA	T	C	Distal Intergenic	18	3784400	3832983	48584	1	417347	NM_001030701	95292	ENSGALG00000040244	SEPTIN9	septin 9
21	339276	L_PO	0.100087	Neutral	chr21	339276	339276	1	*	NA	A	G	Distal Intergenic	21	310699	314464	3766	2	419368	NM_001039489	-24812	ENSGALG00000000579	VAMP3	vesicle-associated membrane protein 3
23	3858409	L_PO	0.00988791	Neutral	chr23	3858409	3858409	1	*	NA	T	G	Distal Intergenic	23	3872485	3876739	4255	1	419613	NM_001318444	-14076	ENSGALG00000001946	RSPO1	R-spondin 1
1	83742513	L_PO	-0.000636002	Neutral	chr1	83742513	83742513	1	*	NA	A	C	Distal Intergenic	1	83770538	83782728	12191	2	418351	NM_001030781	40215	ENSGALG00000037485	QTRT2	queuine tRNA-ribosyltransferase accessory subunit 2
1	93522802	L_PO	0.0256036	Neutral	chr1	93522802	93522802	1	*	NA	C	T	Distal Intergenic	1	93657255	93662281	5027	2	418452	NM_001030790	139479	ENSGALG00000015473	ADPRH	ADP-ribosylarginine hydrolase
13	12697081	L_PO	-0.0438899	Neutral	chr13	12697081	12697081	1	*	NA	G	A	Distal Intergenic	13	12739508	12745827	6320	2	416255	NM_001030618	48746	ENSGALG00000003950	CNOT8	CCR4-NOT transcription complex subunit 8
13	12697088	L_PO	-0.0438899	Neutral	chr13	12697088	12697088	1	*	NA	A	G	Distal Intergenic	13	12739508	12745827	6320	2	416255	NM_001030618	48739	ENSGALG00000003950	CNOT8	CCR4-NOT transcription complex subunit 8
21	338987	L_PO	0.220003	Neutral	chr21	338987	338987	1	*	NA	C	T	Distal Intergenic	21	310699	314464	3766	2	419368	NM_001039489	-24523	ENSGALG00000000579	VAMP3	vesicle-associated membrane protein 3
1	50999825	L_PO	-0.0541936	Neutral	chr1	50999825	50999825	1	*	NA	C	G	Distal Intergenic	1	51008968	51016634	7667	1	396041	NM_205140	-9143	ENSGALG00000036897	SLC16A8	solute carrier family 16 member 8
2	4084151	L_PO	-0.0172219	Neutral	chr2	4084151	4084151	1	*	NA	G	A	Distal Intergenic	2	4078684	4080170	1487	2	414337	NM_001001605	-3981	ENSGALG00000027973	CATH1	cathelicidin-1
15	4929899	L_PO	0.01607	Neutral	chr15	4929899	4929899	1	*	NA	C	T	Distal Intergenic	15	4990569	4990656	88	1	100315966	NR_035125	-60670	ENSGALG00000025372	MIR1636	microRNA 1636
15	5528119	L_PO	0.01607	Neutral	chr15	5528119	5528119	1	*	NA	G	A	Distal Intergenic	15	5545598	5559938	14341	2	416836	NM_001030657	31819	ENSGALG00000031511	HIP1R	huntingtin interacting protein 1 related
27	5406715	L_PO	-0.0172219	Neutral	chr27	5406715	5406715	1	*	NA	G	A	Distal Intergenic	27	5416059	5433073	17015	1	396532	NM_001290554	-9344	ENSGALG00000039978	SLC4A1	solute carrier family 4 member 1 (Diego blood group)
1	105933388	L_PO	0.189029	Neutral	chr1	105933388	105933388	1	*	NA	T	C	Distal Intergenic	1	105995337	105999776	4440	1	395938	NM_205064	-61949	ENSGALG00000015844	SOD1	superoxide dismutase 1, soluble
1	105933389	L_PO	0.189029	Neutral	chr1	105933389	105933389	1	*	NA	G	A	Distal Intergenic	1	105995337	105999776	4440	1	395938	NM_205064	-61948	ENSGALG00000015844	SOD1	superoxide dismutase 1, soluble
1	105959640	L_PO	0.118512	Neutral	chr1	105959640	105959640	1	*	NA	T	C	Distal Intergenic	1	105995337	105999776	4440	1	395938	NM_205064	-35697	ENSGALG00000015844	SOD1	superoxide dismutase 1, soluble
1	105959682	L_PO	0.118512	Neutral	chr1	105959682	105959682	1	*	NA	C	T	Distal Intergenic	1	105995337	105999776	4440	1	395938	NM_205064	-35655	ENSGALG00000015844	SOD1	superoxide dismutase 1, soluble
17	7396456	L_PO	0.266663	Neutral	chr17	7396456	7396456	1	*	NA	A	G	Intron (NM_204142/373938, intron 2 of 26)	17	7348638	7446881	98244	2	373938	NM_204142	50425	ENSGALG00000002699	VAV2	vav guanine nucleotide exchange factor 2
2	356414	L_PO	0.080542	Neutral	chr2	356414	356414	1	*	NA	A	G	Distal Intergenic	2	328651	331191	2541	1	100190948	NM_001135786	27763	ENSGALG00000051479	CDK5	cyclin dependent kinase 5
7	22039187	L_PO	0.161876	Neutral	chr7	22039187	22039187	1	*	NA	A	G	Exon (NM_001012918/424195, exon 13 of 24)	7	22030521	22048974	18454	1	424195	NM_001012918	8666	ENSGALG00000033515	STK11IP	serine/threonine kinase 11 interacting protein
7	22039196	L_PO	0.161876	Neutral	chr7	22039196	22039196	1	*	NA	T	C	Exon (NM_001012918/424195, exon 13 of 24)	7	22030521	22048974	18454	1	424195	NM_001012918	8675	ENSGALG00000033515	STK11IP	serine/threonine kinase 11 interacting protein
7	22075643	L_PO	0.0970172	Neutral	chr7	22075643	22075643	1	*	NA	C	A	Distal Intergenic	7	22055607	22057285	1679	2	424197	NM_001031257	-18358	ENSGALG00000054770	INHA	inhibin alpha subunit
7	22075647	L_PO	0.0970172	Neutral	chr7	22075647	22075647	1	*	NA	G	A	Distal Intergenic	7	22055607	22057285	1679	2	424197	NM_001031257	-18362	ENSGALG00000054770	INHA	inhibin alpha subunit
18	9461911	L_PO	0.370852	Neutral	chr18	9461911	9461911	1	*	NA	G	A	Distal Intergenic	18	9335736	9341627	5892	2	428673	NM_001031529	-120284	ENSGALG00000026428	CHMP6	charged multivesicular body protein 6
33	4127448	L_PO	0.0339127	Neutral	chr33	4127448	4127448	1	*	NA	A	G	Promoter (<=1kb)	32	4126593	4132601	6009	1	425613	NM_001257372	855	ENSGALG00000039315	MARS	methionyl-tRNA synthetase
39	21970857	L_PO	0.0873478	Neutral	NA	NA	NA	NA	NA	NA	NA	NA	NA	NA	NA	NA	NA	NA	NA	NA	NA	NA	NA	NA
13	12841421	L_PO	0.0618075	Neutral	chr13	12841421	12841421	1	*	NA	G	A	Promoter (2-3kb)	13	12838861	12839962	1102	1	395812	NM_204965	2560	ENSGALG00000035104	HAND1	heart and neural crest derivatives expressed 1
14	3040697	L_PO	0.203638	Neutral	chr14	3040697	3040697	1	*	NA	A	G	Distal Intergenic	14	3023831	3026578	2748	2	416463	NM_001277539	-14119	ENSGALG00000004203	PSMG3	proteasome assembly chaperone 3
14	3060879	L_PO	0.203638	Neutral	chr14	3060879	3060879	1	*	NA	C	T	Distal Intergenic	14	3023831	3026578	2748	2	416463	NM_001277539	-34301	ENSGALG00000004203	PSMG3	proteasome assembly chaperone 3
18	2621909	L_PO	0.203638	Neutral	chr18	2621909	2621909	1	*	NA	G	A	Intron (NM_001030700/417329, intron 5 of 6)	18	2594688	2691463	96776	2	417329	NM_001030700	69554	ENSGALG00000001375	COX10	COX10, heme A:farnesyltransferase cytochrome c oxidase assembly factor
18	3015211	L_PO	0.244108	Neutral	chr18	3015211	3015211	1	*	NA	C	T	Distal Intergenic	18	2594688	2691463	96776	2	417329	NM_001030700	-323748	ENSGALG00000001375	COX10	COX10, heme A:farnesyltransferase cytochrome c oxidase assembly factor
18	3965674	L_PO	0.0416	Neutral	chr18	3965674	3965674	1	*	NA	G	A	Distal Intergenic	18	4067634	4068771	1138	2	417349	NM_001030702	103097	ENSGALG00000021552	RASL10A	RAS-like, family 10, member A
28	3363132	L_PO	0.195719	Neutral	chr28	3363132	3363132	1	*	NA	G	A	Distal Intergenic	28	3346915	3355534	8620	1	426396	NM_001031379	16217	ENSGALG00000014067	SGTA	small glutamine rich tetratricopeptide repeat containing alpha
6	3797713	L_PO	0.294193	Neutral	chr6	3797713	3797713	1	*	NA	C	A	Promoter (2-3kb)	6	3766876	3800358	33483	2	414847	NM_001001759	2645	ENSGALG00000002314	CDHR1	cadherin related family member 1
3	107484727	L_PO	0.218562	Neutral	chr3	107484727	107484727	1	*	NA	G	A	Distal Intergenic	3	107476054	107478873	2820	2	100858701	NM_001348511	-5854	ENSGALG00000052020	AvBD14	avian beta-defensin 14
3	107484735	L_PO	0.218562	Neutral	chr3	107484735	107484735	1	*	NA	T	C	Distal Intergenic	3	107476054	107478873	2820	2	100858701	NM_001348511	-5862	ENSGALG00000052020	AvBD14	avian beta-defensin 14
13	5616269	L_PO	0.0350514	Neutral	chr13	5616269	5616269	1	*	NA	A	G	Intron (NM_204097/373854, intron 14 of 29)	13	5502592	5566202	63611	2	416167	NM_001277150	-50067	ENSGALG00000001826	WWC1	WW and C2 domain containing 1
39	61819712	L_PO	-0.0163355	Neutral	NA	NA	NA	NA	NA	NA	NA	NA	NA	NA	NA	NA	NA	NA	NA	NA	NA	NA	NA	NA
39	61819713	L_PO	-0.0163355	Neutral	NA	NA	NA	NA	NA	NA	NA	NA	NA	NA	NA	NA	NA	NA	NA	NA	NA	NA	NA	NA
9	1907163	L_PO	0.252264	Neutral	chr9	1907163	1907163	1	*	NA	G	A	Distal Intergenic	9	1733865	1899914	166050	2	395141	NM_204482	-7249	ENSGALG00000002155	HS6ST1	heparan sulfate 6-O-sulfotransferase 1
13	16247819	L_PO	0.0764103	Neutral	chr13	16247819	16247819	1	*	NA	C	T	Distal Intergenic	13	16307462	16321083	13622	1	374201	NM_001167685	-59643	ENSGALG00000030237	PITX1	paired like homeodomain 1
13	16771649	L_PO	0.11183	Neutral	chr13	16771649	16771649	1	*	NA	T	C	Distal Intergenic	13	16749775	16755568	5794	1	416321	NM_001006154	21874	ENSGALG00000006506	C13H5orf15	chromosome 13 C5orf15 homolog
8	20664833	L_PO	0.0402148	Neutral	chr8	20664833	20664833	1	*	NA	G	A	Intron (NM_001291755/424572, intron 9 of 10)	8	20690981	20714758	23778	1	424573	NM_001006537	-26148	ENSGALG00000010087	IPO13	importin 13
8	21820152	L_PO	0.205735	Neutral	chr8	21820152	21820152	1	*	NA	G	A	Distal Intergenic	8	21841065	21844951	3887	1	424607	NM_001277590	-20913	ENSGALG00000010343	TSPAN1	tetraspanin 1
17	3773618	L_PO	-0.0399502	Neutral	chr17	3773618	3773618	1	*	NA	G	A	Distal Intergenic	17	3939010	3944463	5454	1	417241	NM_001030693	-165392	ENSGALG00000007001	TLR4	toll like receptor 4
27	4179516	L_PO	-0.0390047	Neutral	chr27	4179516	4179516	1	*	NA	G	A	Distal Intergenic	27	4119809	4123300	3492	1	428274	NM_001292069	59707	ENSGALG00000000349	PSMC5	proteasome 26S subunit, ATPase 5
2	663990	L_PO	-0.0172219	Neutral	chr2	663990	663990	1	*	NA	G	A	Distal Intergenic	2	633512	633609	98	1	100315989	NR_035248	30478	ENSGALG00000040384	MIR1749	microRNA 1749
2	663991	L_PO	-0.0172219	Neutral	chr2	663991	663991	1	*	NA	G	A	Distal Intergenic	2	633512	633609	98	1	100315989	NR_035248	30479	ENSGALG00000040384	MIR1749	microRNA 1749
2	664044	L_PO	-0.0172219	Neutral	chr2	664044	664044	1	*	NA	C	T	Distal Intergenic	2	633512	633609	98	1	100315989	NR_035248	30532	ENSGALG00000040384	MIR1749	microRNA 1749
4	56090624	L_PO	0.326088	Neutral	chr4	56090624	56090624	1	*	NA	G	A	Distal Intergenic	4	56248878	56273909	25032	2	374033	NM_204204	183285	ENSGALG00000012018	UGT8	UDP glycosyltransferase 8
4	57138820	L_PO	0.287774	Neutral	chr4	57138820	57138820	1	*	NA	A	G	Distal Intergenic	4	57125654	57126961	1308	1	395577	NM_204796	13166	NA	NEUROG2	neurogenin 2
7	3570924	L_PO	0.0839288	Neutral	chr7	3570924	3570924	1	*	NA	C	T	Distal Intergenic	7	3087685	3490215	402531	2	395671	NM_001030365	-80709	ENSGALG00000003126	ERBB4	erb-b2 receptor tyrosine kinase 4
13	11775364	L_PO	0.0839288	Neutral	chr13	11775364	11775364	1	*	NA	C	T	Distal Intergenic	13	11940304	11987463	47160	1	416240	NM_001030615	-164940	ENSGALG00000003702	CLINT1	clathrin interactor 1
13	13707147	L_PO	-0.0172219	Neutral	chr13	13707147	13707147	1	*	NA	G	C	Distal Intergenic	13	13735681	13748141	12461	1	395481	NM_204730	-28534	ENSGALG00000004357	ANXA6	annexin A6
13	13892386	L_PO	0.0839288	Neutral	chr13	13892386	13892386	1	*	NA	C	T	Distal Intergenic	13	13896868	13917084	20217	1	374175	NM_204295	-4482	ENSGALG00000005621	CAMK2A	calcium/calmodulin dependent protein kinase II alpha
23	3192503	L_PO	0.0839288	Neutral	chr23	3192503	3192503	1	*	NA	A	G	Distal Intergenic	23	3394483	3397785	3303	1	396057	NM_001001858	-201980	ENSGALG00000001475	STMN1	stathmin 1
23	3356098	L_PO	0.0497842	Neutral	chr23	3356098	3356098	1	*	NA	G	A	Distal Intergenic	23	3394483	3397785	3303	1	396057	NM_001001858	-38385	ENSGALG00000001475	STMN1	stathmin 1
23	3356145	L_PO	0.0497842	Neutral	chr23	3356145	3356145	1	*	NA	G	A	Distal Intergenic	23	3394483	3397785	3303	1	396057	NM_001001858	-38338	ENSGALG00000001475	STMN1	stathmin 1
24	2268670	L_PO	0.0839288	Neutral	chr24	2268670	2268670	1	*	NA	G	A	Distal Intergenic	24	2144948	2230817	85870	2	395422	NM_204687	-37853	ENSGALG00000001442	OPCML	opioid binding protein/cell adhesion molecule like
24	2268690	L_PO	0.0839288	Neutral	chr24	2268690	2268690	1	*	NA	A	T	Distal Intergenic	24	2144948	2230817	85870	2	395422	NM_204687	-37873	ENSGALG00000001442	OPCML	opioid binding protein/cell adhesion molecule like
27	5621575	L_PO	NA	Neutral	chr27	5621575	5621575	1	*	NA	G	A	Distal Intergenic	27	5614090	5617875	3786	1	395590	NM_204804	7485	ENSGALG00000040529	DLX3	distal-less homeobox 3
3	66596683	L_PO	-0.0440252	Neutral	chr3	66596683	66596683	1	*	NA	G	A	Distal Intergenic	3	66629240	66665712	36473	2	421760	NM_001006407	69029	ENSGALG00000015061	CDC40	cell division cycle 40
21	6608840	L_PO	0.0295769	Neutral	chr21	6608840	6608840	1	*	NA	T	C	Promoter (<=1kb)	21	6603235	6609223	5989	2	396317	NM_205360	383	ENSGALG00000023542	ALPL	alkaline phosphatase, liver/bone/kidney
8	23983943	L_PO	0.31612	Neutral	chr8	23983943	23983943	1	*	NA	T	C	Distal Intergenic	8	23917783	23974378	56596	1	395634	NM_204830	66160	ENSGALG00000010533	ELAVL4	ELAV like RNA binding protein 4
17	8067034	L_PO	0.177817	Neutral	chr17	8067034	8067034	1	*	NA	C	T	Distal Intergenic	17	8044582	8059162	14581	2	417137	NM_001305681	-7872	ENSGALG00000043499	EGFL7	EGF like domain multiple 7
1	100284076	L_PO	0.118512	Neutral	chr1	100284076	100284076	1	*	NA	G	A	Distal Intergenic	1	100395008	100395088	81	1	777927	NR_031398	-110932	ENSGALG00000018242	MIR99A	microRNA 99a
8	28848411	L_PO	0.01607	Neutral	chr8	28848411	28848411	1	*	NA	C	T	Distal Intergenic	8	28854640	28875786	21147	1	424700	NM_001031291	-6229	ENSGALG00000011094	PDE4B	phosphodiesterase 4B
8	29445887	L_PO	0.01607	Neutral	chr8	29445887	29445887	1	*	NA	G	A	Distal Intergenic	8	29452241	29460129	7889	2	429116	NM_001040468	14242	ENSGALG00000023142	PTGER3	prostaglandin E receptor 3
8	29445959	L_PO	0.01607	Neutral	chr8	29445959	29445959	1	*	NA	C	T	Distal Intergenic	8	29452241	29460129	7889	2	429116	NM_001040468	14170	ENSGALG00000023142	PTGER3	prostaglandin E receptor 3
9	22427879	L_PO	0.0497842	Neutral	chr9	22427879	22427879	1	*	NA	G	A	Distal Intergenic	9	22414611	22416411	1801	2	407090	NM_213588	-11468	ENSGALG00000009574	IL12A	interleukin 12A
15	5014276	L_PO	0.01607	Neutral	chr15	5014276	5014276	1	*	NA	G	A	Distal Intergenic	15	4990569	4990656	88	1	100315966	NR_035125	23707	ENSGALG00000025372	MIR1636	microRNA 1636
17	7326305	L_PO	0.266663	Neutral	chr17	7326305	7326305	1	*	NA	C	T	Distal Intergenic	17	7257516	7264217	6702	2	777472	NM_001318457	-62088	ENSGALG00000021520	TMEM8C	transmembrane protein 8C
31	4764173	L_PO	0.0497842	Neutral	chr31	4764173	4764173	1	*	NA	C	G	Distal Intergenic	30	4922652	4929291	6640	2	395364	NM_207180	165118	ENSGALG00000046217	PIT54	PIT54 protein
31	5664107	L_PO	-0.0172219	Neutral	chr31	5664107	5664107	1	*	NA	G	A	Distal Intergenic	30	5637353	5647299	9947	2	107050474	NM_001319001	-16808	ENSGALG00000038598	TRIM28	tripartite motif containing 28
7	18595470	L_PO	0.308247	Neutral	chr7	18595470	18595470	1	*	NA	C	G	Distal Intergenic	7	18576588	18584649	8062	2	395268	NM_001193669	-10821	ENSGALG00000009677	SSB	Sjogren syndrome antigen B
10	2748693	L_PO	0.308247	Neutral	chr10	2748693	2748693	1	*	NA	C	T	Distal Intergenic	10	2728829	2736012	7184	2	415313	NM_001293207	-12681	ENSGALG00000001716	INSYN1	inhibitory synaptic factor 1
18	4006889	L_PO	0.183104	Neutral	chr18	4006889	4006889	1	*	NA	C	T	Distal Intergenic	18	4067634	4068771	1138	2	417349	NM_001030702	61882	ENSGALG00000021552	RASL10A	RAS-like, family 10, member A
20	9891580	L_PO	6.84e-05	Neutral	chr20	9891580	9891580	1	*	NA	G	A	Distal Intergenic	20	9867426	9873205	5780	2	430115	NM_001031582	-18375	ENSGALG00000000259	PSMF1	proteasome inhibitor subunit 1
20	9891612	L_PO	6.84e-05	Neutral	chr20	9891612	9891612	1	*	NA	C	T	Distal Intergenic	20	9867426	9873205	5780	2	430115	NM_001031582	-18407	ENSGALG00000000259	PSMF1	proteasome inhibitor subunit 1
1	113738792	L_PO	-0.022225	Neutral	chr1	113738792	113738792	1	*	NA	A	T	Distal Intergenic	1	113578709	113587894	9186	2	418573	NM_001030801	-150898	ENSGALG00000016241	ATP6AP2	ATPase H+ transporting accessory protein 2
13	13999845	L_PO	0.139624	Neutral	chr13	13999845	13999845	1	*	NA	G	A	Distal Intergenic	13	13980059	13997907	17849	1	396406	NM_001321517	19786	ENSGALG00000005725	CSF1R	colony stimulating factor 1 receptor
15	12761092	L_PO	0.323466	Neutral	chr15	12761092	12761092	1	*	NA	T	C	Intron (NM_001039268/417029, intron 21 of 24)	15	12740583	12788537	47955	1	417029	NM_001039268	20509	ENSGALG00000008289	RBM19	RNA binding motif protein 19
15	12761127	L_PO	0.323466	Neutral	chr15	12761127	12761127	1	*	NA	T	G	Intron (NM_001039268/417029, intron 21 of 24)	15	12740583	12788537	47955	1	417029	NM_001039268	20544	ENSGALG00000008289	RBM19	RNA binding motif protein 19
15	12761146	L_PO	0.323466	Neutral	chr15	12761146	12761146	1	*	NA	T	C	Intron (NM_001039268/417029, intron 21 of 24)	15	12740583	12788537	47955	1	417029	NM_001039268	20563	ENSGALG00000008289	RBM19	RNA binding motif protein 19
23	4274221	L_PO	-0.0354013	Neutral	chr23	4274221	4274221	1	*	NA	G	A	Distal Intergenic	23	4288422	4293189	4768	2	419626	NM_001006312	18968	ENSGALG00000002304	ADPRHL2	ADP-ribosylhydrolase like 2
23	4714082	L_PO	0.139624	Neutral	chr23	4714082	4714082	1	*	NA	T	C	Distal Intergenic	23	4593526	4596408	2883	2	404529	NM_206984	-117674	ENSGALG00000002532	GJA4	gap junction protein alpha 4
2	36786599	L_PO	0.01607	Neutral	chr2	36786599	36786599	1	*	NA	G	A	Distal Intergenic	2	37134646	37138795	4150	1	428442	NM_001305165	-348047	ENSGALG00000011290	RPL15	ribosomal protein L15
2	37027840	L_PO	0.01607	Neutral	chr2	37027840	37027840	1	*	NA	G	A	Distal Intergenic	2	37134646	37138795	4150	1	428442	NM_001305165	-106806	ENSGALG00000011290	RPL15	ribosomal protein L15
2	37466294	L_PO	0.01607	Neutral	chr2	37466294	37466294	1	*	NA	A	G	Intron (NM_205326/396266, intron 1 of 9)	2	37462407	37784624	322218	1	396266	NM_205326	3887	ENSGALG00000011298	RARB	retinoic acid receptor beta
21	3021688	L_PO	0.01607	Neutral	chr21	3021688	3021688	1	*	NA	C	T	Distal Intergenic	21	2921621	2979416	57796	2	419434	NM_001030877	-42272	ENSGALG00000034453	SAMD11	sterile alpha motif domain containing 11
28	895331	L_PO	0.0497842	Neutral	chr28	895331	895331	1	*	NA	T	C	Distal Intergenic	28	898598	904129	5532	2	420061	NM_001034817	8798	ENSGALG00000000589	BTN1A1	butyrophilin subfamily 1 member A1
8	15960912	L_PO	0.19149	Neutral	chr8	15960912	15960912	1	*	NA	C	T	Distal Intergenic	8	16116953	16130653	13701	2	373901	NM_204112	169741	ENSGALG00000006252	LMO4	LIM domain only 4
8	16112039	L_PO	0.137775	Neutral	chr8	16112039	16112039	1	*	NA	T	C	Distal Intergenic	8	16116953	16130653	13701	2	373901	NM_204112	18614	ENSGALG00000006252	LMO4	LIM domain only 4
39	64068550	L_PO	0.0427617	Neutral	NA	NA	NA	NA	NA	NA	NA	NA	NA	NA	NA	NA	NA	NA	NA	NA	NA	NA	NA	NA
24	4315530	L_PO	0.328792	Neutral	chr24	4315530	4315530	1	*	NA	T	C	Distal Intergenic	24	4256495	4287104	30610	2	374038	NM_204208	-28426	ENSGALG00000029077	CBL	Cbl proto-oncogene
28	2772005	L_PO	0.261255	Neutral	chr28	2772005	2772005	1	*	NA	T	A	Promoter (<=1kb)	28	2772636	2783648	11013	1	770363	NM_001198990	-631	ENSGALG00000001328	BSG	basigin (Ok blood group)
1	157205483	L_PO	0.119622	Neutral	chr1	157205483	157205483	1	*	NA	G	A	Distal Intergenic	1	157621738	157641267	19530	2	769298	NM_001079741	435784	ENSGALG00000016931	BORA	bora, aurora kinase A activator
1	157205491	L_PO	0.119622	Neutral	chr1	157205491	157205491	1	*	NA	A	G	Distal Intergenic	1	157621738	157641267	19530	2	769298	NM_001079741	435776	ENSGALG00000016931	BORA	bora, aurora kinase A activator
3	105481473	L_PO	0.127617	Neutral	chr3	105481473	105481473	1	*	NA	C	T	Intron (NM_001012882/422016, intron 16 of 21)	3	105457087	105463779	6693	2	422014	NM_001031099	-17694	ENSGALG00000016609	CENPO	centromere protein O
8	25880672	L_PO	0.080542	Neutral	chr8	25880672	25880672	1	*	NA	G	A	Distal Intergenic	8	26048173	26090842	42670	2	424666	NM_001130488	210170	ENSGALG00000010818	PLPP3	phospholipid phosphatase 3
24	373514	L_PO	-0.053873	Neutral	chr24	373514	373514	1	*	NA	T	C	Distal Intergenic	24	406477	410226	3750	2	374260	NM_204345	36712	ENSGALG00000042418	CHEK1	checkpoint kinase 1
24	1243590	L_PO	-0.00337555	Neutral	chr24	1243590	1243590	1	*	NA	C	T	Distal Intergenic	24	1375288	1401421	26134	1	395714	NM_204896	-131698	ENSGALG00000029382	BARX2	BARX homeobox 2
4	10636465	L_PO	-0.0261093	Neutral	chr4	10636465	10636465	1	*	NA	C	T	Distal Intergenic	4	10644261	10711020	66760	2	396288	NM_001167703	74555	ENSGALG00000033183	GABRQ	gamma-aminobutyric acid (GABA) A receptor, theta
4	10636496	L_PO	-0.0261093	Neutral	chr4	10636496	10636496	1	*	NA	T	C	Distal Intergenic	4	10644261	10711020	66760	2	396288	NM_001167703	74524	ENSGALG00000033183	GABRQ	gamma-aminobutyric acid (GABA) A receptor, theta
4	10763763	L_PO	-0.00595664	Neutral	chr4	10763763	10763763	1	*	NA	G	A	Distal Intergenic	4	10644261	10711020	66760	2	396288	NM_001167704	-52743	ENSGALG00000033183	GABRQ	gamma-aminobutyric acid (GABA) A receptor, theta
4	90666690	L_PO	-0.014681	Neutral	chr4	90666690	90666690	1	*	NA	G	A	Distal Intergenic	4	90933015	90936389	3375	1	431414	NM_001044668	-266325	ENSGALG00000031211	LBX2	ladybird homeobox 2
20	11858810	L_PO	0.00404606	Neutral	chr20	11858810	11858810	1	*	NA	C	T	Distal Intergenic	20	11970205	11990677	20473	2	419329	NM_001006297	131867	ENSGALG00000007709	RTFDC1	replication termination factor 2 domain containing 1
21	6537279	L_PO	0.201864	Neutral	chr21	6537279	6537279	1	*	NA	C	T	Distal Intergenic	21	6569722	6593771	24050	1	769457	NM_001079743	-32443	ENSGALG00000030857	USP48	ubiquitin specific peptidase 48
21	6635567	L_PO	0.144979	Neutral	chr21	6635567	6635567	1	*	NA	G	C	Distal Intergenic	21	6611137	6620377	9241	1	395459	NM_204717	24430	ENSGALG00000031343	ECE1	endothelin converting enzyme 1
39	23386702	L_PO	0.257093	Neutral	NA	NA	NA	NA	NA	NA	NA	NA	NA	NA	NA	NA	NA	NA	NA	NA	NA	NA	NA	NA
2	658488	L_PO	0.233307	Neutral	chr2	658488	658488	1	*	NA	T	C	Distal Intergenic	2	633512	633609	98	1	100315989	NR_035248	24976	ENSGALG00000040384	MIR1749	microRNA 1749
13	5739014	L_PO	0.080542	Neutral	chr13	5739014	5739014	1	*	NA	C	T	Intron (NM_204097/373854, intron 4 of 29)	13	5502592	5566202	63611	2	416167	NM_001277150	-172812	ENSGALG00000001826	WWC1	WW and C2 domain containing 1
13	5739039	L_PO	-0.0439253	Neutral	chr13	5739039	5739039	1	*	NA	A	G	Intron (NM_204097/373854, intron 4 of 29)	13	5502592	5566202	63611	2	416167	NM_001277150	-172837	ENSGALG00000001826	WWC1	WW and C2 domain containing 1
13	5739040	L_PO	0.080542	Neutral	chr13	5739040	5739040	1	*	NA	T	C	Intron (NM_204097/373854, intron 4 of 29)	13	5502592	5566202	63611	2	416167	NM_001277150	-172838	ENSGALG00000001826	WWC1	WW and C2 domain containing 1
13	7863901	L_PO	0.0362801	Neutral	chr13	7863901	7863901	1	*	NA	G	A	Distal Intergenic	13	7780424	7849986	69563	2	396289	NM_205345	-13915	ENSGALG00000038042	GABRG2	gamma-aminobutyric acid type A receptor gamma2 subunit
1	105426784	L_PO	0.181034	Neutral	chr1	105426784	105426784	1	*	NA	T	G	Distal Intergenic	1	105352203	105363080	10878	2	418486	NM_001004389	-63704	ENSGALG00000015821	CCT8	chaperonin containing TCP1 subunit 8
8	21132198	L_PO	-0.00353373	Neutral	chr8	21132198	21132198	1	*	NA	G	A	Promoter (2-3kb)	8	21126881	21130075	3195	2	771694	NM_001252125	-2123	ENSGALG00000043605	BEST4	bestrophin 4
2	96740031	L_PO	0.0581817	Neutral	chr2	96740031	96740031	1	*	NA	G	A	Distal Intergenic	2	96632936	96647225	14290	2	421044	NM_001031013	-92806	ENSGALG00000013886	LDLRAD4	low density lipoprotein receptor class A domain containing 4
2	96740039	L_PO	0.0581817	Neutral	chr2	96740039	96740039	1	*	NA	A	C	Distal Intergenic	2	96632936	96647225	14290	2	421044	NM_001031013	-92814	ENSGALG00000013886	LDLRAD4	low density lipoprotein receptor class A domain containing 4
7	6392584	L_PO	0.320641	Neutral	chr7	6392584	6392584	1	*	NA	G	T	Intron (NM_204313/374207, intron 2 of 26)	7	6215666	6433721	218056	2	374207	NM_204313	41137	ENSGALG00000004288	HDAC4	histone deacetylase 4
7	6545998	L_PO	0.320641	Neutral	chr7	6545998	6545998	1	*	NA	C	T	Distal Intergenic	7	6553073	6593641	40569	2	424032	NM_001031247	47643	ENSGALG00000004302	NDUFA10	NADH:ubiquinone oxidoreductase subunit A10
18	8999827	L_PO	0.370852	Neutral	chr18	8999827	8999827	1	*	NA	A	G	Distal Intergenic	18	8983484	8992849	9366	2	417450	NM_001030708	-6978	ENSGALG00000026401	FAM104A	family with sequence similarity 104 member A
18	9015982	L_PO	0.370852	Neutral	chr18	9015982	9015982	1	*	NA	C	T	Intron (NM_204538/395215, intron 40 of 44)	18	8983484	8992849	9366	2	417450	NM_001030708	-23133	ENSGALG00000026401	FAM104A	family with sequence similarity 104 member A
18	9020573	L_PO	0.370852	Neutral	chr18	9020573	9020573	1	*	NA	G	A	Exon (NM_204538/395215, exon 29 of 45)	18	8983484	8992849	9366	2	417450	NM_001030708	-27724	ENSGALG00000026401	FAM104A	family with sequence similarity 104 member A
23	2830767	L_PO	-0.037097	Neutral	chr23	2830767	2830767	1	*	NA	C	T	Intron (NM_204492/395153, intron 1 of 30)	23	2756733	2815729	58997	1	396493	NM_001168004	74034	ENSGALG00000001329	EPB41	erythrocyte membrane protein band 4.1
9	4016622	L_PO	-0.0348267	Neutral	chr9	4016622	4016622	1	*	NA	G	A	Distal Intergenic	9	3857750	3879247	21498	2	769840	NM_001350817	-137375	ENSGALG00000044975	KY	kyphoscoliosis peptidase
11	19305998	L_PO	0.144979	Neutral	chr11	19305998	19305998	1	*	NA	G	A	Distal Intergenic	11	19489310	19489406	97	2	100315790	NR_035193	183408	ENSGALG00000025383	MIR1699	microRNA 1699
19	409273	L_PO	0.144979	Neutral	chr19	409273	409273	1	*	NA	A	T	Distal Intergenic	19	389991	391791	1801	1	395773	NM_204933	19282	ENSGALG00000041502	ANGPT1L	angiopoietin-related protein 1-like
27	6712864	L_PO	0.382001	Neutral	chr27	6712864	6712864	1	*	NA	C	A	Distal Intergenic	27	6759499	6761649	2151	2	107055293	NM_001347635	48785	ENSGALG00000054364	LOC107055293	SKI/DACH domain-containing protein 1-like
2	920534	L_PO	-0.0172219	Neutral	chr2	920534	920534	1	*	NA	C	T	Intron (NM_001277490/420379, intron 3 of 6)	2	914076	929143	15068	1	420379	NM_001277490	6458	ENSGALG00000031227	ELP6	elongator acetyltransferase complex subunit 6
3	3679583	L_PO	0.136307	Neutral	chr3	3679583	3679583	1	*	NA	C	T	Distal Intergenic	3	3599013	3639738	40726	2	421237	NM_001006394	-39845	ENSGALG00000008386	KIZ	kizuna centrosomal protein
3	98848663	L_PO	0.118512	Neutral	chr3	98848663	98848663	1	*	NA	G	A	Distal Intergenic	3	98936319	98957579	21261	1	395249	NM_204563	-87656	ENSGALG00000016461	DDX1	DEAD-box helicase 1
13	17312051	L_PO	0.238083	Neutral	chr13	17312051	17312051	1	*	NA	C	G	Intron (NM_001039314/427642, intron 4 of 17)	13	17291960	17331028	39069	2	427642	NM_001039314	18977	ENSGALG00000017462	FNIP1	folliculin interacting protein 1
15	10644998	L_PO	0.01607	Neutral	chr15	10644998	10644998	1	*	NA	C	T	Distal Intergenic	15	10369978	10376577	6600	2	395907	NM_205040	-268421	ENSGALG00000027369	DGCR6	DGCR6 homolog
15	11474939	L_PO	0.189029	Neutral	chr15	11474939	11474939	1	*	NA	A	G	Distal Intergenic	15	11435907	11457063	21157	2	417022	NM_001039267	-17876	ENSGALG00000008149	EWSR1	EWS RNA binding protein 1
17	6172855	L_PO	-0.0172219	Neutral	chr17	6172855	6172855	1	*	NA	G	T	Downstream (<=300bp)	17	6181029	6201576	20548	1	417185	NM_001013395	-8174	ENSGALG00000023689	ASS1	argininosuccinate synthase 1
17	6379833	L_PO	-0.0172219	Neutral	chr17	6379833	6379833	1	*	NA	G	A	Distal Intergenic	17	6263125	6267631	4507	1	417182	NM_001012798	116708	ENSGALG00000040373	EXOSC2	exosome component 2
17	6442174	L_PO	-0.0172219	Neutral	chr17	6442174	6442174	1	*	NA	T	C	Distal Intergenic	17	6519963	6532832	12870	1	417175	NM_001030685	-77789	ENSGALG00000003757	POMT1	protein O-mannosyltransferase 1
17	6758519	L_PO	0.0979243	Neutral	chr17	6758519	6758519	1	*	NA	C	T	Distal Intergenic	17	6634915	6715834	80920	2	417172	NM_001277275	-42685	ENSGALG00000003683	MED27	mediator complex subunit 27
19	4431742	L_PO	0.0979243	Neutral	chr19	4431742	4431742	1	*	NA	C	T	Distal Intergenic	19	4403293	4405185	1893	2	396227	NM_205290	-26557	ENSGALG00000001926	HSPB1	heat shock protein family B (small) member 1
23	3724044	L_PO	0.01607	Neutral	chr23	3724044	3724044	1	*	NA	G	A	Distal Intergenic	23	3697675	3710119	12445	1	428218	NM_001031495	26369	ENSGALG00000001639	MTF1	metal regulatory transcription factor 1
24	4065662	L_PO	0.01607	Neutral	chr24	4065662	4065662	1	*	NA	C	G	Distal Intergenic	24	4202440	4206690	4251	1	378897	NM_204381	-136778	ENSGALG00000006751	THY1	Thy-1 cell surface antigen
24	4065663	L_PO	0.01607	Neutral	chr24	4065663	4065663	1	*	NA	C	G	Distal Intergenic	24	4202440	4206690	4251	1	378897	NM_204381	-136777	ENSGALG00000006751	THY1	Thy-1 cell surface antigen
24	4312692	L_PO	0.01607	Neutral	chr24	4312692	4312692	1	*	NA	A	G	Distal Intergenic	24	4256495	4287104	30610	2	374038	NM_204208	-25588	ENSGALG00000029077	CBL	Cbl proto-oncogene
24	4312713	L_PO	0.01607	Neutral	chr24	4312713	4312713	1	*	NA	C	T	Distal Intergenic	24	4256495	4287104	30610	2	374038	NM_204208	-25609	ENSGALG00000029077	CBL	Cbl proto-oncogene
24	4315523	L_PO	0.01607	Neutral	chr24	4315523	4315523	1	*	NA	C	T	Distal Intergenic	24	4256495	4287104	30610	2	374038	NM_204208	-28419	ENSGALG00000029077	CBL	Cbl proto-oncogene
25	2291187	L_PO	0.118512	Neutral	chr25	2291187	2291187	1	*	NA	G	A	Distal Intergenic	25	2266372	2267965	1594	2	408038	NM_001001310	-23222	ENSGALG00000024136	LOC408038	beta-keratin
25	3176848	L_PO	0.0839288	Neutral	chr25	3176848	3176848	1	*	NA	C	T	Promoter (2-3kb)	25	3174507	3179890	5384	1	771066	NM_001277933	2341	ENSGALG00000026964	LOC771066	claw keratin-like
25	3176850	L_PO	0.0839288	Neutral	chr25	3176850	3176850	1	*	NA	A	G	Promoter (2-3kb)	25	3174507	3179890	5384	1	771066	NM_001277933	2343	ENSGALG00000026964	LOC771066	claw keratin-like
28	3301684	L_PO	0.277224	Neutral	chr28	3301684	3301684	1	*	NA	A	G	Promoter (<=1kb)	28	3300739	3302010	1272	1	396448	NM_205462	945	ENSGALG00000015195	RPS15	ribosomal protein S15
3	21838123	L_PO	0.0830724	Neutral	chr3	21838123	21838123	1	*	NA	A	G	Intron (NM_001031047/421363, intron 8 of 8)	3	21827891	21839930	12040	1	421363	NM_001031047	10232	ENSGALG00000009802	ANGEL2	angel homolog 2
3	21838134	L_PO	0.0830724	Neutral	chr3	21838134	21838134	1	*	NA	G	A	Intron (NM_001031047/421363, intron 8 of 8)	3	21827891	21839930	12040	1	421363	NM_001031047	10243	ENSGALG00000009802	ANGEL2	angel homolog 2
3	21838137	L_PO	0.0830724	Neutral	chr3	21838137	21838137	1	*	NA	C	T	Intron (NM_001031047/421363, intron 8 of 8)	3	21827891	21839930	12040	1	421363	NM_001031047	10246	ENSGALG00000009802	ANGEL2	angel homolog 2
4	10594978	L_PO	-0.0390047	Neutral	chr4	10594978	10594978	1	*	NA	C	T	Distal Intergenic	4	10550733	10550817	85	1	100316014	NR_035250	44245	ENSGALG00000025286	MIR1750	microRNA 1750
21	386964	L_PO	-0.00531809	Neutral	chr21	386964	386964	1	*	NA	T	C	Distal Intergenic	21	310699	314464	3766	2	419368	NM_001039489	-72500	ENSGALG00000000579	VAMP3	vesicle-associated membrane protein 3
22	5266946	L_PO	-0.0302155	Neutral	chr22	5266946	5266946	1	*	NA	G	A	Distal Intergenic	22	5262426	5263854	1429	2	693257	NM_001044680	-3092	ENSGALG00000042227	GNLY	granulysin
28	3288730	L_PO	-0.00531809	Neutral	chr28	3288730	3288730	1	*	NA	G	T	Intron (NM_001031428/427266, intron 7 of 11)	28	3300739	3302010	1272	1	396448	NM_205462	-12009	ENSGALG00000015195	RPS15	ribosomal protein S15
39	65256492	L_PO	-0.0438027	Neutral	NA	NA	NA	NA	NA	NA	NA	NA	NA	NA	NA	NA	NA	NA	NA	NA	NA	NA	NA	NA
39	65265129	L_PO	-0.061623	Neutral	NA	NA	NA	NA	NA	NA	NA	NA	NA	NA	NA	NA	NA	NA	NA	NA	NA	NA	NA	NA
18	2260755	L_PO	0.0791647	Neutral	chr18	2260755	2260755	1	*	NA	C	T	Distal Intergenic	18	2248900	2255716	6817	1	417324	NM_001030699	11855	ENSGALG00000001335	FAM18B1	family with sequence similarity 18, member B1
7	10677680	L_PO	0.0430623	Neutral	chr7	10677680	10677680	1	*	NA	A	G	Distal Intergenic	7	10794292	10916653	122362	2	424063	NM_001199110	238973	ENSGALG00000008135	SATB2	SATB homeobox 2
1	47403619	L_PO	0.00234665	Neutral	chr1	47403619	47403619	1	*	NA	T	G	Distal Intergenic	1	47377777	47392138	14362	1	417931	NM_001277363	25842	ENSGALG00000028373	GAS2L3	growth arrest specific 2 like 3
2	63814141	L_PO	-0.0152386	Neutral	chr2	63814141	63814141	1	*	NA	A	G	Distal Intergenic	2	64317395	64330907	13513	1	420866	NM_001006373	-503254	ENSGALG00000012782	BLOC1S5	biogenesis of lysosomal organelles complex 1 subunit 5
3	6338159	L_PO	0.0519972	Neutral	chr3	6338159	6338159	1	*	NA	T	A	Distal Intergenic	3	5661982	5666978	4997	1	395484	NM_204732	676177	ENSGALG00000008732	CTAGE1	cutaneous T-cell lymphoma-associated antigen 1
3	8878857	L_PO	0.00234665	Neutral	chr3	8878857	8878857	1	*	NA	G	C	Distal Intergenic	3	8735999	8745924	9926	2	421299	NM_001007900	-132933	ENSGALG00000009047	YPEL5	yippee like 5
8	1543671	L_PO	0.0241084	Neutral	chr8	1543671	1543671	1	*	NA	T	C	Distal Intergenic	8	1386110	1534105	147996	2	373939	NM_206863	-9566	ENSGALG00000039327	VAV3	vav 3 guanine nucleotide exchange factor
22	596154	L_PO	-0.0578529	Neutral	chr22	596154	596154	1	*	NA	A	C	Distal Intergenic	22	577319	581857	4539	2	396452	NM_205465	-14297	ENSGALG00000000209	PRNP	prion protein
1	353181	L_PO	0.118512	Neutral	chr1	353181	353181	1	*	NA	T	G	Distal Intergenic	1	359020	371026	12007	1	426867	NM_001031401	-5839	ENSGALG00000039682	HCLS1	hematopoietic cell-specific Lyn substrate 1
1	588129	L_PO	0.0839288	Neutral	chr1	588129	588129	1	*	NA	C	T	Distal Intergenic	1	596813	596909	97	1	100315910	NR_035090	-8684	ENSGALG00000038707	MIR1604	microRNA 1604
1	633288	L_PO	0.0497842	Neutral	chr1	633288	633288	1	*	NA	G	A	Distal Intergenic	1	596813	596909	97	1	100315910	NR_035090	36475	ENSGALG00000038707	MIR1604	microRNA 1604
3	6793226	L_PO	0.0497842	Neutral	chr3	6793226	6793226	1	*	NA	C	T	Distal Intergenic	3	7177083	7823575	646493	1	395398	NM_001198975	-383857	ENSGALG00000009107	NRXN1	neurexin 1
3	21838158	L_PO	0.118512	Neutral	chr3	21838158	21838158	1	*	NA	C	T	Intron (NM_001031047/421363, intron 8 of 8)	3	21827891	21839930	12040	1	421363	NM_001031047	10267	ENSGALG00000009802	ANGEL2	angel homolog 2
7	10346888	L_PO	0.0497842	Neutral	chr7	10346888	10346888	1	*	NA	C	A	Distal Intergenic	7	10250112	10278692	28581	2	424062	NM_001277422	-68196	ENSGALG00000036471	RFTN2	raftlin family member 2
8	27427489	L_PO	0.118512	Neutral	chr8	27427489	27427489	1	*	NA	C	T	Intron (NM_205273/396210, intron 2 of 10)	8	27396885	27628797	231913	1	396210	NM_205273	30604	ENSGALG00000010924	NFIA	nuclear factor I A
13	5454657	L_PO	-0.0172219	Neutral	chr13	5454657	5454657	1	*	NA	G	A	Distal Intergenic	13	5450751	5450854	104	1	102465329	NR_105436	3906	ENSGALG00000026551	MIR6569	microRNA 6569
15	7230653	L_PO	0.01607	Neutral	chr15	7230653	7230653	1	*	NA	G	A	Distal Intergenic	15	7215879	7215988	110	1	104797309	NR_128268	14774	ENSGALG00000026238	MIR6635-3	microRNA 6635-3
6	28685425	L_PO	0.289531	Neutral	chr6	28685425	28685425	1	*	NA	G	A	Distal Intergenic	6	28519491	28550586	31096	1	423903	NM_001006504	165934	ENSGALG00000008946	NHLRC2	NHL repeat containing 2
10	17267104	L_PO	0.289275	Neutral	chr10	17267104	17267104	1	*	NA	G	A	Promoter (2-3kb)	10	17124349	17264663	140315	2	395889	NM_205032	-2441	ENSGALG00000040651	IGF1R	insulin like growth factor 1 receptor
22	70206	L_PO	-0.0671789	Neutral	chr22	70206	70206	1	*	NA	C	T	Distal Intergenic	22	197998	198103	106	1	102465334	NR_105443	-127792	ENSGALG00000030046	MIR6576	microRNA 6576
2	115192229	L_PO	0.185542	Neutral	chr2	115192229	115192229	1	*	NA	C	A	Promoter (1-2kb)	2	115177827	115191152	13326	2	428359	NM_001012948	-1077	ENSGALG00000042883	VCPIP1	valosin containing protein interacting protein 1
9	9369761	L_PO	-0.0508463	Neutral	chr9	9369761	9369761	1	*	NA	A	G	Distal Intergenic	9	9611815	9614811	2997	1	424795	NM_001277414	-242054	ENSGALG00000003067	MRPL44	mitochondrial ribosomal protein L44
1	138686970	L_PO	0.0967104	Neutral	chr1	138686970	138686970	1	*	NA	G	T	Distal Intergenic	1	138696219	138727548	31330	2	395675	NM_204867	40578	ENSGALG00000016824	TMCO3	transmembrane and coiled-coil domains 3
15	6390056	L_PO	0.230221	Neutral	chr15	6390056	6390056	1	*	NA	C	T	Distal Intergenic	15	6330267	6334277	4011	2	416874	NM_001271929	-55779	ENSGALG00000004582	MYL2	myosin, light chain 2, regulatory, cardiac, slow
15	11437022	L_PO	0.163913	Neutral	chr15	11437022	11437022	1	*	NA	C	A	Intron (NM_001039267/417022, intron 15 of 16)	15	11435907	11457063	21157	2	417022	NM_001039267	20041	ENSGALG00000008149	EWSR1	EWS RNA binding protein 1
20	9020536	L_PO	0.191312	Neutral	chr20	9020536	9020536	1	*	NA	G	C	Promoter (2-3kb)	20	9020800	9023107	2308	2	419245	NM_001197037	2571	ENSGALG00000005849	PPDPF	pancreatic progenitor cell differentiation and proliferation factor
20	9135620	L_PO	0.139732	Neutral	chr20	9135620	9135620	1	*	NA	T	C	Distal Intergenic	20	9241713	9242765	1053	1	771598	NM_001327794	-106093	ENSGALG00000029170	NPBWR2	neuropeptides B and W receptor 2
20	9258880	L_PO	0.139732	Neutral	chr20	9258880	9258880	1	*	NA	G	A	Intron (NM_001318978/419251, intron 2 of 3)	20	9251328	9263817	12490	2	419251	NM_001318978	4937	ENSGALG00000027965	OPRL1	opioid related nociceptin receptor 1
20	9258882	L_PO	0.139732	Neutral	chr20	9258882	9258882	1	*	NA	C	T	Intron (NM_001318978/419251, intron 2 of 3)	20	9251328	9263817	12490	2	419251	NM_001318978	4935	ENSGALG00000027965	OPRL1	opioid related nociceptin receptor 1
27	4902951	L_PO	-0.0274799	Neutral	chr27	4902951	4902951	1	*	NA	G	A	Distal Intergenic	27	4751463	4763980	12518	1	419948	NM_001006329	151488	ENSGALG00000000396	METTL2B	methyltransferase like 2B
27	4909971	L_PO	0.052164	Neutral	chr27	4909971	4909971	1	*	NA	G	C	Distal Intergenic	27	5066557	5082805	16249	1	419953	NM_001167732	-156586	ENSGALG00000000498	ACE	angiotensin I converting enzyme
31	2237626	L_PO	0.0967104	Neutral	chr31	2237626	2237626	1	*	NA	C	T	Distal Intergenic	30	2626604	2631644	5041	1	100431102	NM_001184759	-388978	NA	APEX1	apurinic/apyrimidinic endodeoxyribonuclease 1
39	58378479	L_PO	-0.037583	Neutral	NA	NA	NA	NA	NA	NA	NA	NA	NA	NA	NA	NA	NA	NA	NA	NA	NA	NA	NA	NA
2	37176260	L_PO	0.0583104	Neutral	chr2	37176260	37176260	1	*	NA	G	A	Distal Intergenic	2	37152404	37175024	22621	1	396125	NM_205205	23856	ENSGALG00000011291	NR1D2	nuclear receptor subfamily 1 group D member 2
3	104439465	L_PO	0.0326296	Neutral	chr3	104439465	104439465	1	*	NA	G	C	Distal Intergenic	3	104459906	104460816	911	2	100526758	NM_001198884	21351	ENSGALG00000029837	OST4	oligosaccharyltransferase complex subunit 4, non-catalytic
5	327768	L_PO	NA	Neutral	chr5	327768	327768	1	*	NA	G	A	Promoter (1-2kb)	5	312267	326281	14015	2	374050	NM_204216	-1487	ENSGALG00000042333	DDB1	damage specific DNA binding protein 1
21	3116203	L_PO	-0.0172219	Neutral	chr21	3116203	3116203	1	*	NA	A	G	Distal Intergenic	21	3220610	3233002	12393	2	396017	NM_205120	116799	ENSGALG00000002377	ENO1	enolase 1, (alpha)
22	5183641	L_PO	0.0839288	Neutral	chr22	5183641	5183641	1	*	NA	T	C	Intron (NM_001031382/426429, intron 2 of 22)	22	5177339	5198089	20751	1	426429	NM_001031382	6302	ENSGALG00000014155	OGDH	oxoglutarate dehydrogenase
22	5188943	L_PO	0.0497842	Neutral	chr22	5188943	5188943	1	*	NA	C	T	Intron (NM_001031382/426429, intron 4 of 22)	22	5177339	5198089	20751	1	426429	NM_001031382	11604	ENSGALG00000014155	OGDH	oxoglutarate dehydrogenase
2	893422	L_PO	0.220643	Neutral	chr2	893422	893422	1	*	NA	C	T	Distal Intergenic	2	901382	904955	3574	1	395466	NM_204719	-7960	ENSGALG00000032184	CSPG5	chondroitin sulfate proteoglycan 5
24	366352	L_PO	-0.0240422	Neutral	chr24	366352	366352	1	*	NA	T	C	Distal Intergenic	24	326387	329913	3527	2	100859517	NM_001302155	-36439	ENSGALG00000018942	NRGN	neurogranin (protein kinase C substrate, RC3)
24	1685627	L_PO	0.0773021	Neutral	chr24	1685627	1685627	1	*	NA	G	A	Distal Intergenic	24	1568478	1585700	17223	1	419730	NM_001198556	117149	ENSGALG00000001306	NFRKB	nuclear factor related to kappaB binding protein
1	81450264	L_PO	0.129961	Neutral	chr1	81450264	81450264	1	*	NA	G	C	Distal Intergenic	1	81425204	81435186	9983	2	408180	NM_001293310	-15078	ENSGALG00000015075	B3GAT1L	beta-1,3-glucuronyltransferase 1-like
6	23072239	L_PO	0.0525514	Neutral	chr6	23072239	23072239	1	*	NA	G	A	Distal Intergenic	6	23078017	23080108	2092	2	107053698	NM_205031	7869	ENSGALG00000030932	NKX2-3	NK2 homeobox 3
10	17128341	L_PO	0.170087	Neutral	chr10	17128341	17128341	1	*	NA	G	A	Intron (NM_205032/395889, intron 20 of 20)	10	17024307	17024380	74	1	100315887	NR_035202	104034	ENSGALG00000025279	MIR1813-2	microRNA 1813-2
15	12796000	L_PO	0.0974828	Neutral	chr15	12796000	12796000	1	*	NA	T	A	Distal Intergenic	15	12740583	12788537	47955	1	417029	NM_001039268	55417	ENSGALG00000008289	RBM19	RNA binding motif protein 19
15	12796005	L_PO	0.0974828	Neutral	chr15	12796005	12796005	1	*	NA	G	A	Distal Intergenic	15	12740583	12788537	47955	1	417029	NM_001039268	55422	ENSGALG00000008289	RBM19	RNA binding motif protein 19
23	6078899	L_PO	0.139624	Neutral	chr23	6078899	6078899	1	*	NA	C	G	Distal Intergenic	23	6070881	6072078	1198	1	396348	NM_205387	8018	ENSGALG00000029494	BGLAP	bone gamma-carboxyglutamate protein
3	57996499	L_PO	0.0583973	Neutral	chr3	57996499	57996499	1	*	NA	A	G	Distal Intergenic	3	58121786	58121895	110	1	102466712	NR_105567	-125287	ENSGALG00000026969	MIR6697	microRNA 6697
9	8110210	L_PO	-0.0282824	Neutral	chr9	8110210	8110210	1	*	NA	C	T	Distal Intergenic	9	8034728	8096205	61478	2	374127	NM_204269	-14005	ENSGALG00000030944	PAX3	paired box 3
9	8110219	L_PO	-0.0282824	Neutral	chr9	8110219	8110219	1	*	NA	G	A	Distal Intergenic	9	8034728	8096205	61478	2	374127	NM_204269	-14014	ENSGALG00000030944	PAX3	paired box 3
11	9105968	L_PO	0.242055	Neutral	chr11	9105968	9105968	1	*	NA	T	C	Distal Intergenic	11	8957145	8957229	85	1	100315997	NR_035292	148823	ENSGALG00000025360	MIR1791	microRNA 1791
15	1385871	L_PO	0.120181	Neutral	chr15	1385871	1385871	1	*	NA	C	G	Intron (NM_204465/395119, intron 8 of 16)	15	1293261	1327211	33951	2	416782	NM_001122691	-58660	ENSGALG00000001988	TXNRD2	thioredoxin reductase 2
17	6379794	L_PO	0.127444	Neutral	chr17	6379794	6379794	1	*	NA	C	G	Distal Intergenic	17	6263125	6267631	4507	1	417182	NM_001012798	116669	ENSGALG00000040373	EXOSC2	exosome component 2
21	1105309	L_PO	0.0265263	Neutral	chr21	1105309	1105309	1	*	NA	G	A	Distal Intergenic	21	979698	992768	13071	1	419383	NM_001006299	125611	ENSGALG00000001017	WRAP73	WD repeat containing, antisense to TP73
2	16535504	L_PO	-0.0324756	Neutral	chr2	16535504	16535504	1	*	NA	A	G	Intron (NM_001257299/100859400, intron 6 of 10)	2	16494334	16674486	180153	2	100859400	NM_001257299	138982	ENSGALG00000007667	GPR158	G protein-coupled receptor 158
7	18595485	L_PO	0.308247	Neutral	chr7	18595485	18595485	1	*	NA	C	T	Distal Intergenic	7	18576588	18584649	8062	2	395268	NM_001193669	-10836	ENSGALG00000009677	SSB	Sjogren syndrome antigen B
15	11028712	L_PO	0.199868	Neutral	chr15	11028712	11028712	1	*	NA	C	T	Distal Intergenic	15	11112091	11125582	13492	1	427717	NM_001031472	-83379	ENSGALG00000007937	SF3A1	splicing factor 3a subunit 1
17	5981901	L_PO	-0.0045488	Neutral	chr17	5981901	5981901	1	*	NA	G	A	Distal Intergenic	17	5976082	5978545	2464	2	417193	NM_001194983	-3356	ENSGALG00000046708	PTGES	prostaglandin E synthase
17	6294920	L_PO	0.0270941	Neutral	chr17	6294920	6294920	1	*	NA	G	A	Distal Intergenic	17	6263125	6267631	4507	1	417182	NM_001012798	31795	ENSGALG00000040373	EXOSC2	exosome component 2
1	105959645	L_PO	0.119622	Neutral	chr1	105959645	105959645	1	*	NA	G	A	Distal Intergenic	1	105995337	105999776	4440	1	395938	NM_205064	-35692	ENSGALG00000015844	SOD1	superoxide dismutase 1, soluble
1	105959652	L_PO	0.119622	Neutral	chr1	105959652	105959652	1	*	NA	G	A	Distal Intergenic	1	105995337	105999776	4440	1	395938	NM_205064	-35685	ENSGALG00000015844	SOD1	superoxide dismutase 1, soluble
1	105959659	L_PO	0.119622	Neutral	chr1	105959659	105959659	1	*	NA	G	A	Distal Intergenic	1	105995337	105999776	4440	1	395938	NM_205064	-35678	ENSGALG00000015844	SOD1	superoxide dismutase 1, soluble
7	22058903	L_PO	0.161876	Neutral	chr7	22058903	22058903	1	*	NA	C	T	Promoter (1-2kb)	7	22055607	22057285	1679	2	424197	NM_001031257	-1618	ENSGALG00000054770	INHA	inhibin alpha subunit
15	7352599	L_PO	0.0221329	Neutral	chr15	7352599	7352599	1	*	NA	G	A	Distal Intergenic	15	7284698	7286809	2112	1	396088	NM_205175	67901	ENSGALG00000026086	CRYBB2	crystallin beta B2
19	577420	L_PO	0.0970172	Neutral	chr19	577420	577420	1	*	NA	C	T	Promoter (<=1kb)	19	576608	578177	1570	1	395468	NM_204720	812	ENSGALG00000034478	CCL4	C-C motif chemokine ligand 4
19	577440	L_PO	0.0970172	Neutral	chr19	577440	577440	1	*	NA	C	T	Promoter (<=1kb)	19	576608	578177	1570	1	395468	NM_204720	832	ENSGALG00000034478	CCL4	C-C motif chemokine ligand 4
20	9796454	L_PO	-0.000636002	Neutral	chr20	9796454	9796454	1	*	NA	C	T	Distal Intergenic	20	9801580	9807021	5442	1	419267	NM_001037831	-5126	ENSGALG00000025778	SIRPA	signal-regulatory protein alpha
20	9796502	L_PO	-0.000636002	Neutral	chr20	9796502	9796502	1	*	NA	T	A	Distal Intergenic	20	9801580	9807021	5442	1	419267	NM_001037831	-5078	ENSGALG00000025778	SIRPA	signal-regulatory protein alpha
20	9796518	L_PO	-0.000636002	Neutral	chr20	9796518	9796518	1	*	NA	C	T	Distal Intergenic	20	9801580	9807021	5442	1	419267	NM_001037831	-5062	ENSGALG00000025778	SIRPA	signal-regulatory protein alpha
20	11686924	L_PO	-0.000636002	Neutral	chr20	11686924	11686924	1	*	NA	C	T	Distal Intergenic	20	11637786	11646271	8486	2	419324	NM_001030868	-40653	ENSGALG00000007653	RAE1	ribonucleic acid export 1
1	51824774	L_PO	-0.037365	Neutral	chr1	51824774	51824774	1	*	NA	C	T	Distal Intergenic	1	51752609	51820554	67946	1	396469	NM_205477	72165	ENSGALG00000043092	MYH9	myosin, heavy chain 9, non-muscle
1	51824790	L_PO	0.0152796	Neutral	chr1	51824790	51824790	1	*	NA	A	G	Distal Intergenic	1	51752609	51820554	67946	1	396469	NM_205477	72181	ENSGALG00000043092	MYH9	myosin, heavy chain 9, non-muscle
5	55685728	L_PO	0.042707	Neutral	chr5	55685728	55685728	1	*	NA	G	C	Distal Intergenic	5	55769360	55795785	26426	1	423549	NM_001012589	-83632	ENSGALG00000012105	EXOC5	exocyst complex component 5
7	10346829	L_PO	-0.0448912	Neutral	chr7	10346829	10346829	1	*	NA	G	A	Distal Intergenic	7	10250112	10278692	28581	2	424062	NM_001277422	-68137	ENSGALG00000036471	RFTN2	raftlin family member 2
7	10346838	L_PO	-0.0448912	Neutral	chr7	10346838	10346838	1	*	NA	A	C	Distal Intergenic	7	10250112	10278692	28581	2	424062	NM_001277422	-68146	ENSGALG00000036471	RFTN2	raftlin family member 2
7	10346860	L_PO	-0.0448912	Neutral	chr7	10346860	10346860	1	*	NA	C	G	Distal Intergenic	7	10250112	10278692	28581	2	424062	NM_001277422	-68168	ENSGALG00000036471	RFTN2	raftlin family member 2
18	688663	L_PO	0.231891	Neutral	chr18	688663	688663	1	*	NA	A	G	Distal Intergenic	18	644985	664249	19265	2	427789	NM_001319016	-24414	ENSGALG00000028612	MYH1G	myosin, heavy chain 1G, skeletal muscle (similar to human myosin, heavy chain 1, skeletal muscle, adult)
18	805571	L_PO	0.00595612	Neutral	chr18	805571	805571	1	*	NA	C	T	Distal Intergenic	18	786461	786541	81	1	100315818	NR_035247	19110	ENSGALG00000025323	MIR1748	microRNA 1748
18	805587	L_PO	0.00595612	Neutral	chr18	805587	805587	1	*	NA	G	A	Distal Intergenic	18	786461	786541	81	1	100315818	NR_035247	19126	ENSGALG00000025323	MIR1748	microRNA 1748
18	1028538	L_PO	0.231891	Neutral	chr18	1028538	1028538	1	*	NA	C	T	Distal Intergenic	18	808175	840959	32785	2	427790	NM_001080715	-187579	ENSGALG00000001021	MYOCD	myocardin
1	36228092	L_PO	0.0839288	Neutral	chr1	36228092	36228092	1	*	NA	C	T	Distal Intergenic	1	36249788	36266910	17123	2	417854	NM_001199650	38818	ENSGALG00000010152	TSPAN8	tetraspanin 8
1	195790681	L_PO	0.0497842	Neutral	chr1	195790681	195790681	1	*	NA	C	T	Distal Intergenic	1	195879128	195908839	29712	1	419053	NM_001006284	-88447	ENSGALG00000017307	POLD3	DNA polymerase delta 3, accessory subunit
2	75542442	L_PO	0.0839288	Neutral	chr2	75542442	75542442	1	*	NA	C	G	Distal Intergenic	2	75621042	75621134	93	1	100315930	NR_035266	-78600	ENSGALG00000028725	MIR1766	microRNA 1766
2	78157420	L_PO	NA	Neutral	chr2	78157420	78157420	1	*	NA	C	T	Intron (NM_001031003/420923, intron 2 of 3)	2	78125292	78169245	43954	1	420923	NM_001031003	32128	ENSGALG00000013002	DAP	death associated protein
2	78157442	L_PO	NA	Neutral	chr2	78157442	78157442	1	*	NA	A	G	Intron (NM_001031003/420923, intron 2 of 3)	2	78125292	78169245	43954	1	420923	NM_001031003	32150	ENSGALG00000013002	DAP	death associated protein
3	32295724	L_PO	0.01607	Neutral	chr3	32295724	32295724	1	*	NA	C	A	Intron (NM_001024580/421471, intron 1 of 18)	3	32259901	32302354	42454	2	421471	NM_001024580	6630	ENSGALG00000010583	VIT	vitrin
3	109077710	L_PO	0.0839288	Neutral	chr3	109077710	109077710	1	*	NA	G	A	Intron (NM_001031102/422053, intron 11 of 11)	3	109295953	109443058	147106	1	373919	NM_204128	-218243	ENSGALG00000040276	RUNX2	runt related transcription factor 2
4	86102514	L_PO	0.01607	Neutral	chr4	86102514	86102514	1	*	NA	A	C	Distal Intergenic	4	86173044	86187848	14805	1	422931	NM_001031170	-70530	ENSGALG00000015960	RPIA	ribose 5-phosphate isomerase A
4	86102515	L_PO	0.01607	Neutral	chr4	86102515	86102515	1	*	NA	G	C	Distal Intergenic	4	86173044	86187848	14805	1	422931	NM_001031170	-70529	ENSGALG00000015960	RPIA	ribose 5-phosphate isomerase A
9	23261162	L_PO	0.159322	Neutral	chr9	23261162	23261162	1	*	NA	C	G	Distal Intergenic	9	23215039	23250380	35342	2	425031	NM_001004412	-10782	ENSGALG00000010331	MME	membrane metalloendopeptidase
11	10318057	L_PO	0.189029	Neutral	chr11	10318057	10318057	1	*	NA	C	T	Distal Intergenic	11	10311180	10315686	4507	1	395800	NM_206859	6877	ENSGALG00000032365	CEBPG	CCAAT/enhancer binding protein gamma
13	9256261	L_PO	0.118512	Neutral	chr13	9256261	9256261	1	*	NA	G	A	Distal Intergenic	13	9169732	9194665	24934	1	395924	NM_205053	86529	ENSGALG00000001364	CSNK1A1	casein kinase 1 alpha 1
13	16624635	L_PO	0.0497842	Neutral	chr13	16624635	16624635	1	*	NA	G	A	Intron (NM_204547/395229, intron 10 of 10)	13	16610584	16618796	8213	1	416319	NM_001006153	14051	ENSGALG00000006474	SKP1	S-phase kinase-associated protein 1
13	16659974	L_PO	0.0497842	Neutral	chr13	16659974	16659974	1	*	NA	C	T	Intron (NM_204547/395229, intron 3 of 10)	13	16620708	16678494	57787	2	395229	NM_204547	18520	ENSGALG00000006480	TCF7	transcription factor 7 (T-cell specific, HMG-box)
13	17148641	L_PO	0.0497842	Neutral	chr13	17148641	17148641	1	*	NA	C	T	Distal Intergenic	13	17291960	17331028	39069	2	427642	NM_001039314	182387	ENSGALG00000017462	FNIP1	folliculin interacting protein 1
14	131094	L_PO	0.0497842	Neutral	chr14	131094	131094	1	*	NA	C	A	Distal Intergenic	14	486854	501035	14182	2	416414	NM_001277156	369941	ENSGALG00000041989	RRN3	RRN3 homolog, RNA polymerase I transcription factor
14	13732301	L_PO	0.198865	Neutral	chr14	13732301	13732301	1	*	NA	T	C	Distal Intergenic	14	13793040	13797471	4432	2	416392	NM_001030627	65170	ENSGALG00000002044	EEF2KMT	eukaryotic elongation factor 2 lysine methyltransferase
14	13732311	L_PO	0.198865	Neutral	chr14	13732311	13732311	1	*	NA	G	A	Distal Intergenic	14	13793040	13797471	4432	2	416392	NM_001030627	65160	ENSGALG00000002044	EEF2KMT	eukaryotic elongation factor 2 lysine methyltransferase
14	13732315	L_PO	0.198865	Neutral	chr14	13732315	13732315	1	*	NA	A	C	Distal Intergenic	14	13793040	13797471	4432	2	416392	NM_001030627	65156	ENSGALG00000002044	EEF2KMT	eukaryotic elongation factor 2 lysine methyltransferase
15	9394305	L_PO	0.211931	Neutral	chr15	9394305	9394305	1	*	NA	C	A	Intron (NM_001030668/416967, intron 5 of 9)	15	9390984	9405378	14395	2	416967	NM_001030668	11073	ENSGALG00000006968	HNF1A	HNF1 homeobox A
15	9421316	L_PO	0.238083	Neutral	chr15	9421316	9421316	1	*	NA	T	C	Distal Intergenic	15	9390984	9405378	14395	2	416967	NM_001030668	-15938	ENSGALG00000006968	HNF1A	HNF1 homeobox A
15	11331464	L_PO	0.153542	Neutral	chr15	11331464	11331464	1	*	NA	G	A	Exon (NM_001277514/417017, exon 6 of 6)	15	11321487	11334082	12596	1	417017	NM_001277513	9977	ENSGALG00000008070	ZMAT5	zinc finger matrin-type 5
15	11510868	L_PO	0.0839288	Neutral	chr15	11510868	11510868	1	*	NA	G	T	Distal Intergenic	15	11435907	11457063	21157	2	417022	NM_001039267	-53805	ENSGALG00000008149	EWSR1	EWS RNA binding protein 1
17	4040510	L_PO	0.346993	Neutral	chr17	4040510	4040510	1	*	NA	T	C	Distal Intergenic	17	3939010	3944463	5454	1	417241	NM_001030693	101500	ENSGALG00000007001	TLR4	toll like receptor 4
17	4040520	L_PO	0.387341	Neutral	chr17	4040520	4040520	1	*	NA	T	C	Distal Intergenic	17	3939010	3944463	5454	1	417241	NM_001030693	101510	ENSGALG00000007001	TLR4	toll like receptor 4
17	4040522	L_PO	0.346993	Neutral	chr17	4040522	4040522	1	*	NA	C	T	Distal Intergenic	17	3939010	3944463	5454	1	417241	NM_001030693	101512	ENSGALG00000007001	TLR4	toll like receptor 4
17	5269780	L_PO	0.01607	Neutral	chr17	5269780	5269780	1	*	NA	G	A	3' UTR	17	5268863	5275457	6595	2	417226	NM_001006201	5677	ENSGALG00000035576	CDK9	cyclin dependent kinase 9
17	5289605	L_PO	0.118512	Neutral	chr17	5289605	5289605	1	*	NA	T	C	Distal Intergenic	17	5268863	5275457	6595	2	417226	NM_001006201	-14148	ENSGALG00000035576	CDK9	cyclin dependent kinase 9
19	4287808	L_PO	0.0979243	Neutral	chr19	4287808	4287808	1	*	NA	C	T	Promoter (<=1kb)	19	4287038	4296320	9283	1	417509	NM_001030710	770	ENSGALG00000001837	ORAI3	ORAI calcium release-activated calcium modulator 3
23	1774872	L_PO	0.01607	Neutral	chr23	1774872	1774872	1	*	NA	C	T	Distal Intergenic	23	1662541	1684342	21802	1	419570	NM_001006309	112331	ENSGALG00000000814	HNRNPR	heterogeneous nuclear ribonucleoprotein R
24	3284499	L_PO	0.01607	Neutral	chr24	3284499	3284499	1	*	NA	G	A	Distal Intergenic	24	3364559	3364638	80	1	777862	NR_031482	-80060	ENSGALG00000018303	MIR100	microRNA 100
24	4587188	L_PO	0.01607	Neutral	chr24	4587188	4587188	1	*	NA	T	A	Distal Intergenic	24	4592278	4595675	3398	1	419760	NM_001006318	-5090	ENSGALG00000007017	RBM7	RNA binding motif protein 7
25	1541697	L_PO	0.118512	Neutral	chr25	1541697	1541697	1	*	NA	C	T	Intron (NM_001031373/426353, intron 9 of 10)	25	1539691	1550485	10795	2	426353	NM_001031373	8788	ENSGALG00000042214	UBQLN4	ubiquilin 4
25	3554728	L_PO	-0.0172219	Neutral	chr25	3554728	3554728	1	*	NA	C	G	Distal Intergenic	25	3559915	3560007	93	1	100315751	NR_035117	-5187	ENSGALG00000025563	MIR1629	microRNA 1629
26	2551541	L_PO	0.211931	Neutral	chr26	2551541	2551541	1	*	NA	T	C	Distal Intergenic	26	2562715	2564948	2234	2	428264	NM_001004414	13407	ENSGALG00000000892	IL10	interleukin 10
27	7325447	L_PO	0.189029	Neutral	chr27	7325447	7325447	1	*	NA	C	T	Promoter (<=1kb)	27	7320674	7326276	5603	2	420046	NM_001195477	829	ENSGALG00000003859	KRT222	keratin 222
39	473337	L_PO	0.211931	Neutral	NA	NA	NA	NA	NA	NA	NA	NA	NA	NA	NA	NA	NA	NA	NA	NA	NA	NA	NA	NA
1	113856466	L_PO	-0.0499098	Neutral	chr1	113856466	113856466	1	*	NA	G	A	Distal Intergenic	1	113933365	113933474	110	1	102465394	NR_105541	-76899	ENSGALG00000027310	MIR6672	microRNA 6672
1	113856490	L_PO	-0.0499098	Neutral	chr1	113856490	113856490	1	*	NA	G	C	Distal Intergenic	1	113933365	113933474	110	1	102465394	NR_105541	-76875	ENSGALG00000027310	MIR6672	microRNA 6672
1	113856496	L_PO	-0.0499098	Neutral	chr1	113856496	113856496	1	*	NA	C	A	Distal Intergenic	1	113933365	113933474	110	1	102465394	NR_105541	-76869	ENSGALG00000027310	MIR6672	microRNA 6672
7	10232256	L_PO	0.0897201	Neutral	chr7	10232256	10232256	1	*	NA	A	C	Promoter (<=1kb)	7	10231654	10235996	4343	1	395948	NM_205067	602	ENSGALG00000009070	HSPE1	heat shock protein family E (Hsp10) member 1
14	7559976	L_PO	0.299879	Neutral	chr14	7559976	7559976	1	*	NA	G	A	Distal Intergenic	14	7688508	7688614	107	2	102465316	NR_105414	128638	ENSGALG00000027794	MIR6548	microRNA 6548
5	28575346	L_PO	0.114924	Neutral	chr5	28575346	28575346	1	*	NA	C	T	Distal Intergenic	5	28553320	28555377	2058	1	101751828	NM_001319031	22026	ENSGALG00000039228	ZFP36L1	ZFP36 ring finger protein like 1
5	59170981	L_PO	-0.00353373	Neutral	chr5	59170981	59170981	1	*	NA	T	C	Distal Intergenic	5	58944043	58948199	4157	1	395353	NM_204641	226938	ENSGALG00000012466	FKBP3	FK506 binding protein 3
12	2973384	L_PO	0.146418	Neutral	chr12	2973384	2973384	1	*	NA	G	A	3' UTR	12	2983357	2983442	86	2	100315779	NR_035171	10058	ENSGALG00000025477	MIR1678	microRNA 1678
15	7628445	L_PO	-0.0314376	Neutral	chr15	7628445	7628445	1	*	NA	A	C	Distal Intergenic	15	7469758	7470891	1134	1	373998	NM_204178	158687	ENSGALG00000005634	CRYBA4	crystallin beta A4
15	7628446	L_PO	-0.0314376	Neutral	chr15	7628446	7628446	1	*	NA	G	A	Distal Intergenic	15	7469758	7470891	1134	1	373998	NM_204178	158688	ENSGALG00000005634	CRYBA4	crystallin beta A4
33	5957765	L_PO	0.322833	Neutral	chr33	5957765	5957765	1	*	NA	A	G	Distal Intergenic	32	5929620	5940135	10516	2	426887	NM_001031403	-17630	ENSGALG00000036380	SLC48A1	solute carrier family 48 member 1
33	5957790	L_PO	0.322833	Neutral	chr33	5957790	5957790	1	*	NA	A	T	Distal Intergenic	32	5929620	5940135	10516	2	426887	NM_001031403	-17655	ENSGALG00000036380	SLC48A1	solute carrier family 48 member 1
18	8269953	L_PO	-0.0390047	Neutral	chr18	8269953	8269953	1	*	NA	G	A	Distal Intergenic	18	8184812	8191554	6743	1	396328	NM_205370	85141	ENSGALG00000004376	KCNJ2	Potassium inwardly rectifying channel subfamily J member 2
20	7603547	L_PO	0.0402148	Neutral	chr20	7603547	7603547	1	*	NA	T	C	Intron (NM_001004391/419222, intron 7 of 15)	20	7736025	7741391	5367	2	395318	NM_204613	137844	ENSGALG00000030411	PSMA7	proteasome subunit alpha 7
23	5561130	L_PO	0.304176	Neutral	chr23	5561130	5561130	1	*	NA	G	A	Distal Intergenic	23	5478309	5483514	5206	1	428228	NM_001293656	82821	ENSGALG00000003614	AZIN2	antizyme inhibitor 2
39	64622290	L_PO	-0.0583512	Neutral	NA	NA	NA	NA	NA	NA	NA	NA	NA	NA	NA	NA	NA	NA	NA	NA	NA	NA	NA	NA
2	116425483	L_PO	-0.0127155	Neutral	chr2	116425483	116425483	1	*	NA	T	C	Distal Intergenic	2	116636074	116636143	70	2	100315718	NR_035054	210660	ENSGALG00000047010	MIR1569-2	microRNA 1569-2
5	16056830	L_PO	-0.0718596	Neutral	chr5	16056830	16056830	1	*	NA	G	C	Downstream (<=300bp)	5	16053125	16056590	3466	1	396330	NM_205372	3705	ENSGALG00000014297	IRF7	interferon regulatory factor 7
5	16968028	L_PO	-0.055342	Neutral	chr5	16968028	16968028	1	*	NA	T	C	Exon (NM_001199639/423123, exon 9 of 11)	5	16966656	16979956	13301	2	423123	NM_001199639	11928	ENSGALG00000007203	RAB3IL1	RAB3A interacting protein like 1
14	7481237	L_PO	0.292173	Neutral	chr14	7481237	7481237	1	*	NA	G	T	Distal Intergenic	14	7338720	7358632	19913	1	416578	NM_001277564	142517	ENSGALG00000006156	COG7	component of oligomeric golgi complex 7
14	9455769	L_PO	0.292173	Neutral	chr14	9455769	9455769	1	*	NA	C	T	Promoter (2-3kb)	14	9457936	9465165	7230	1	771742	NM_001277614	-2167	ENSGALG00000035113	DEXI	Dexi homolog
33	1990683	L_PO	-0.0464588	Neutral	chr33	1990683	1990683	1	*	NA	C	T	Distal Intergenic	32	3635699	3637068	1370	1	776487	NM_001319014	-1645016	ENSGALG00000038692	GR42L6	G-protein coupled receptor 42-like 6
3	107639469	L_PO	0.0533144	Neutral	chr3	107639469	107639469	1	*	NA	T	A	Distal Intergenic	3	107587598	107587673	76	2	777811	NR_031431	-51796	ENSGALG00000018322	MIR206	microRNA 206
3	82535764	L_PO	0.0581817	Neutral	chr3	82535764	82535764	1	*	NA	C	T	Intron (NM_001031527/428638, intron 3 of 5)	3	82531592	82553687	22096	1	428638	NM_001031527	4172	ENSGALG00000031590	B3GAT2	beta-1,3-glucuronyltransferase 2
1	14386343	L_PO	0.0260698	Neutral	chr1	14386343	14386343	1	*	NA	C	T	Intron (NM_001030728/417707, intron 1 of 10)	1	14365885	14392186	26302	2	417707	NM_001030728	5843	ENSGALG00000008098	NAMPTP1	nicotinamide phosphoribosyltransferase pseudogene 1
2	36786602	L_PO	-0.0223126	Neutral	chr2	36786602	36786602	1	*	NA	G	T	Distal Intergenic	2	37134646	37138795	4150	1	428442	NM_001305165	-348044	ENSGALG00000011290	RPL15	ribosomal protein L15
2	36786625	L_PO	-0.0223126	Neutral	chr2	36786625	36786625	1	*	NA	G	T	Distal Intergenic	2	37134646	37138795	4150	1	428442	NM_001305165	-348021	ENSGALG00000011290	RPL15	ribosomal protein L15
2	36786626	L_PO	-0.0223126	Neutral	chr2	36786626	36786626	1	*	NA	T	C	Distal Intergenic	2	37134646	37138795	4150	1	428442	NM_001305165	-348020	ENSGALG00000011290	RPL15	ribosomal protein L15
2	51580419	L_PO	0.0191767	Neutral	chr2	51580419	51580419	1	*	NA	A	G	Distal Intergenic	2	51496731	51521283	24553	1	420775	NM_001030995	83688	ENSGALG00000031117	STK17A	serine/threonine kinase 17a
4	32670369	L_PO	-0.0472933	Neutral	chr4	32670369	32670369	1	*	NA	C	T	Distal Intergenic	4	33007990	33009429	1440	1	374011	NM_204190	-337621	ENSGALG00000044235	MAB21L2	mab-21 like 2
4	32670416	L_PO	-0.0472933	Neutral	chr4	32670416	32670416	1	*	NA	A	G	Distal Intergenic	4	33007990	33009429	1440	1	374011	NM_204190	-337574	ENSGALG00000044235	MAB21L2	mab-21 like 2
5	5043885	L_PO	0.338639	Neutral	chr5	5043885	5043885	1	*	NA	T	A	Distal Intergenic	5	4843895	4937979	94085	2	421604	NM_001199420	-105906	ENSGALG00000012136	MPPED2	metallophosphoesterase domain containing 2
5	58036630	L_PO	-0.0101991	Neutral	chr5	58036630	58036630	1	*	NA	T	C	Distal Intergenic	5	58114672	58123623	8952	2	378909	NM_204392	86993	ENSGALG00000012365	PYGL	phosphorylase, glycogen, liver
11	6618728	L_PO	0.07234	Neutral	chr11	6618728	6618728	1	*	NA	A	G	Distal Intergenic	11	6633283	6651279	17997	2	415734	NM_001030569	32551	ENSGALG00000041613	HEATR3	HEAT repeat containing 3
11	18242498	L_PO	-0.0318712	Neutral	chr11	18242498	18242498	1	*	NA	T	C	Distal Intergenic	11	18370500	18372348	1849	2	100859733	NM_001277678	129850	ENSGALG00000026945	CIDEC	cell death inducing DFFA like effector c
11	18242510	L_PO	-0.0318712	Neutral	chr11	18242510	18242510	1	*	NA	T	G	Distal Intergenic	11	18370500	18372348	1849	2	100859733	NM_001277678	129838	ENSGALG00000026945	CIDEC	cell death inducing DFFA like effector c
11	18384283	L_PO	0.0829481	Neutral	chr11	18384283	18384283	1	*	NA	T	C	Distal Intergenic	11	18388408	18388505	98	1	100315719	NR_035056	-4125	ENSGALG00000025151	MIR1571	microRNA 1571
11	18645731	L_PO	0.00914418	Neutral	chr11	18645731	18645731	1	*	NA	G	A	Distal Intergenic	11	18630358	18630461	104	2	100315906	NR_035044	-15270	ENSGALG00000025326	MIR1560	microRNA 1560
11	18645739	L_PO	0.00914418	Neutral	chr11	18645739	18645739	1	*	NA	G	A	Distal Intergenic	11	18630358	18630461	104	2	100315906	NR_035044	-15278	ENSGALG00000025326	MIR1560	microRNA 1560
12	1230630	L_PO	0.338639	Neutral	chr12	1230630	1230630	1	*	NA	T	C	Distal Intergenic	12	1237476	1240740	3265	2	404773	NM_213580	10110	ENSGALG00000001709	MUSTN1	musculoskeletal, embryonic nuclear protein 1
12	3322565	L_PO	0.0829481	Neutral	chr12	3322565	3322565	1	*	NA	G	A	Distal Intergenic	12	3345485	3352328	6844	1	552895	NM_001018012	-22920	ENSGALG00000003948	ALAS1	5'-aminolevulinate synthase 1
18	4736843	L_PO	0.255121	Neutral	chr18	4736843	4736843	1	*	NA	C	T	Distal Intergenic	18	4707392	4709115	1724	1	396233	NM_205296	29451	ENSGALG00000002286	H3F3B	H3 histone, family 3B
18	5628504	L_PO	0.255121	Neutral	chr18	5628504	5628504	1	*	NA	C	T	Distal Intergenic	18	5836983	5837087	105	1	100315828	NR_035265	-208479	ENSGALG00000025478	MIR1765	microRNA 1765
18	5658456	L_PO	0.185823	Neutral	chr18	5658456	5658456	1	*	NA	T	C	Distal Intergenic	18	5836983	5837087	105	1	100315828	NR_035265	-178527	ENSGALG00000025478	MIR1765	microRNA 1765
18	5658465	L_PO	0.185823	Neutral	chr18	5658465	5658465	1	*	NA	T	G	Distal Intergenic	18	5836983	5837087	105	1	100315828	NR_035265	-178518	ENSGALG00000025478	MIR1765	microRNA 1765
18	6009457	L_PO	0.255121	Neutral	chr18	6009457	6009457	1	*	NA	C	T	Distal Intergenic	18	5945778	5959070	13293	2	417397	NM_001030704	-50387	ENSGALG00000003078	MMD	monocyte to macrophage differentiation associated
20	8694927	L_PO	0.0829481	Neutral	chr20	8694927	8694927	1	*	NA	G	A	Promoter (2-3kb)	20	8692479	8692576	98	1	100315938	NR_035329	2448	ENSGALG00000024500	MIR124-3	microRNA 124-3
20	9023689	L_PO	0.0829481	Neutral	chr20	9023689	9023689	1	*	NA	G	A	Promoter (<=1kb)	20	9020800	9023107	2308	2	419245	NM_001197037	-582	ENSGALG00000005849	PPDPF	pancreatic progenitor cell differentiation and proliferation factor
20	10420581	L_PO	-0.0101991	Neutral	chr20	10420581	10420581	1	*	NA	T	A	Distal Intergenic	20	10381358	10402171	20814	2	419295	NM_001030862	-18410	ENSGALG00000006788	RPRD1B	regulation of nuclear pre-mRNA domain containing 1B
20	10485904	L_PO	-0.0101991	Neutral	chr20	10485904	10485904	1	*	NA	G	A	Distal Intergenic	20	10510924	10512722	1799	2	396434	NM_205450	26818	ENSGALG00000006835	TNNC2	troponin C2, fast skeletal type
20	10575792	L_PO	-0.0101991	Neutral	chr20	10575792	10575792	1	*	NA	G	A	Exon (NM_204667/395387, exon 11 of 13)	20	10572564	10576650	4087	1	395387	NM_204667	3228	ENSGALG00000006992	MMP9	matrix metallopeptidase 9
20	11497638	L_PO	-0.0223126	Neutral	chr20	11497638	11497638	1	*	NA	C	T	Promoter (1-2kb)	20	11499475	11529474	30000	1	428166	NM_001031492	-1837	ENSGALG00000037780	PMEPA1	prostate transmembrane protein, androgen induced 1
22	2262255	L_PO	-0.0383074	Neutral	chr22	2262255	2262255	1	*	NA	T	A	Distal Intergenic	22	2545037	2547478	2442	2	431251	NM_001127171	285223	ENSGALG00000003142	PRLHRL	prolactin releasing hormone receptor-like
24	4445088	L_PO	0.128923	Neutral	chr24	4445088	4445088	1	*	NA	G	A	Distal Intergenic	24	4427161	4441513	14353	2	419758	NM_001030910	-3575	ENSGALG00000031134	UBE4A	ubiquitination factor E4A
25	191905	L_PO	0.255121	Neutral	chr25	191905	191905	1	*	NA	G	A	Promoter (2-3kb)	25	174129	194799	20671	2	374026	NM_204200	2894	ENSGALG00000000751	ARNT	aryl hydrocarbon receptor nuclear translocator
25	191913	L_PO	0.255121	Neutral	chr25	191913	191913	1	*	NA	T	C	Promoter (2-3kb)	25	174129	194799	20671	2	374026	NM_204200	2886	ENSGALG00000000751	ARNT	aryl hydrocarbon receptor nuclear translocator
25	396351	L_PO	0.255121	Neutral	chr25	396351	396351	1	*	NA	C	A	Promoter (2-3kb)	25	394100	394209	110	1	102466695	NR_105488	2251	ENSGALG00000026966	MIR6620	microRNA 6620
25	399288	L_PO	0.255121	Neutral	chr25	399288	399288	1	*	NA	C	T	Exon (NM_001347391/425665, exon 21 of 21)	25	394100	394209	110	1	102466695	NR_105488	5188	ENSGALG00000026966	MIR6620	microRNA 6620
25	1826626	L_PO	0.0466945	Neutral	chr25	1826626	1826626	1	*	NA	C	T	Distal Intergenic	25	1539691	1550485	10795	2	426353	NM_001031373	-276141	ENSGALG00000042214	UBQLN4	ubiquilin 4
25	1921916	L_PO	0.0466945	Neutral	chr25	1921916	1921916	1	*	NA	G	A	Distal Intergenic	25	2150121	2151176	1056	1	100859191	NM_001277808	-228205	ENSGALG00000054020	LOC100859191	feather keratin 3-like
27	5196271	L_PO	-0.0101991	Neutral	chr27	5196271	5196271	1	*	NA	A	C	Promoter (<=1kb)	27	5196889	5202936	6048	1	419956	NM_001004396	-618	ENSGALG00000000538	RNF113B	ring finger protein 113B
30	654156	L_PO	-0.029788	Neutral	chr30	654156	654156	1	*	NA	C	T	Exon (NM_205405/396370, exon 8 of 40)	29	646267	673626	27360	1	396370	NM_205405	7889	ENSGALG00000030038	C3	complement component 3
8	24789340	L_PO	0.0329262	Neutral	chr8	24789340	24789340	1	*	NA	C	T	Intron (NM_205186/396102, intron 19 of 20)	8	24796856	24805433	8578	1	424643	NM_001163245	-7516	ENSGALG00000010633	GPX7	glutathione peroxidase 7
8	25474740	L_PO	0.0608587	Neutral	chr8	25474740	25474740	1	*	NA	T	C	Distal Intergenic	8	25462690	25466126	3437	2	424654	NM_001277613	-8614	ENSGALG00000038608	HSPB11	heat shock protein family B (small) member 11
12	1880871	L_PO	-0.0261093	Neutral	chr12	1880871	1880871	1	*	NA	C	T	Distal Intergenic	12	1863051	1867141	4091	2	425132	NM_001287196	-13730	ENSGALG00000002131	NPRL2	NPR2-like, GATOR1 complex subunit
1	125553454	L_PO	0.0497842	Neutral	chr1	125553454	125553454	1	*	NA	A	G	Distal Intergenic	1	126003695	126095968	92274	1	373920	NM_204129	-450241	ENSGALG00000038504	MID1	midline 1
2	24101737	L_PO	0.0497842	Neutral	chr2	24101737	24101737	1	*	NA	G	A	Distal Intergenic	2	24127770	24221691	93922	2	428427	NM_001012949	119954	ENSGALG00000009728	SLC25A13	solute carrier family 25 member 13
2	111105874	L_PO	-0.0347442	Neutral	chr2	111105874	111105874	1	*	NA	C	T	Intron (NM_001006389/421126, intron 12 of 12)	2	111084380	111107118	22739	1	421126	NM_001006389	21494	ENSGALG00000015340	TGS1	trimethylguanosine synthase 1
7	28202705	L_PO	0.24975	Neutral	chr7	28202705	28202705	1	*	NA	G	A	Distal Intergenic	7	28353282	28366950	13669	1	770943	NM_001171542	-150577	ENSGALG00000012106	SCTR	secretin receptor
13	8496333	L_PO	0.174186	Neutral	chr13	8496333	8496333	1	*	NA	C	T	Distal Intergenic	13	8517276	8517374	99	2	777839	NR_031459	21041	ENSGALG00000018267	MIR146A	microRNA 146a
15	6866522	L_PO	0.0552556	Neutral	chr15	6866522	6866522	1	*	NA	T	C	Promoter (1-2kb)	15	6830119	6868398	38280	2	416893	NM_001277868	1876	ENSGALG00000004901	CORO1C	coronin 1C
24	4291558	L_PO	0.0230737	Neutral	chr24	4291558	4291558	1	*	NA	A	G	Distal Intergenic	24	4256495	4287104	30610	2	374038	NM_204208	-4454	ENSGALG00000029077	CBL	Cbl proto-oncogene
24	4327542	L_PO	-0.00353373	Neutral	chr24	4327542	4327542	1	*	NA	T	C	Distal Intergenic	24	4343412	4355489	12078	2	373994	NM_204175	27947	ENSGALG00000006809	POU2AF1	POU class 2 homeobox associating factor 1
24	4065672	L_PO	-0.019989	Neutral	chr24	4065672	4065672	1	*	NA	G	C	Distal Intergenic	24	4202440	4206690	4251	1	378897	NM_204381	-136768	ENSGALG00000006751	THY1	Thy-1 cell surface antigen
5	9830139	L_PO	0.136014	Neutral	chr5	9830139	9830139	1	*	NA	A	G	Distal Intergenic	5	9990843	9993916	3074	1	770018	NM_001277663	-160704	ENSGALG00000005948	RPL27A	ribosomal protein L27a
23	3003660	L_PO	0.104041	Neutral	chr23	3003660	3003660	1	*	NA	G	A	Distal Intergenic	23	2914834	2914935	102	1	100316013	NR_035220	88826	ENSGALG00000025539	MIR1724	microRNA 1724
23	3003676	L_PO	0.104041	Neutral	chr23	3003676	3003676	1	*	NA	C	T	Distal Intergenic	23	2914834	2914935	102	1	100316013	NR_035220	88842	ENSGALG00000025539	MIR1724	microRNA 1724
2	96739972	L_PO	0.24342	Neutral	chr2	96739972	96739972	1	*	NA	C	T	Distal Intergenic	2	96632936	96647225	14290	2	421044	NM_001031013	-92747	ENSGALG00000013886	LDLRAD4	low density lipoprotein receptor class A domain containing 4
9	19767403	L_PO	0.174522	Neutral	chr9	19767403	19767403	1	*	NA	C	T	Distal Intergenic	9	19861346	19869052	7707	1	396272	NM_207178	-93943	ENSGALG00000009306	SLC2A2	solute carrier family 2 member 2
9	19832756	L_PO	0.174522	Neutral	chr9	19832756	19832756	1	*	NA	G	A	Distal Intergenic	9	19861346	19869052	7707	1	396272	NM_207178	-28590	ENSGALG00000009306	SLC2A2	solute carrier family 2 member 2
11	9111898	L_PO	0.24342	Neutral	chr11	9111898	9111898	1	*	NA	G	A	Distal Intergenic	11	8957145	8957229	85	1	100315997	NR_035292	154753	ENSGALG00000025360	MIR1791	microRNA 1791
11	10235014	L_PO	0.24342	Neutral	chr11	10235014	10235014	1	*	NA	A	T	Distal Intergenic	11	10295396	10296370	975	2	427549	NM_001031459	61356	NA	CEBPA	CCAAT/enhancer binding protein alpha
11	11835315	L_PO	0.0617213	Neutral	chr11	11835315	11835315	1	*	NA	G	A	Distal Intergenic	11	12119373	12198657	79285	1	415797	NM_001004371	-284058	ENSGALG00000039985	CDH11	cadherin 11
15	1988909	L_PO	0.0617213	Neutral	chr15	1988909	1988909	1	*	NA	C	T	Distal Intergenic	15	1614893	1697335	82443	1	416788	NM_001038691	374016	ENSGALG00000002124	ZDHHC8	zinc finger DHHC-type containing 8
21	5251494	L_PO	0.117986	Neutral	chr21	5251494	5251494	1	*	NA	C	T	Distal Intergenic	21	5255306	5258665	3360	2	395744	NM_204914	7171	ENSGALG00000004102	C1orf158	chromosome 1 open reading frame 158
23	4852846	L_PO	0.326496	Neutral	chr23	4852846	4852846	1	*	NA	C	T	Distal Intergenic	23	5019801	5030095	10295	2	396524	NM_001271988	177249	ENSGALG00000027526	COL9A2	collagen type IX alpha 2 chain
23	4852887	L_PO	0.326496	Neutral	chr23	4852887	4852887	1	*	NA	G	A	Distal Intergenic	23	5019801	5030095	10295	2	396524	NM_001271988	177208	ENSGALG00000027526	COL9A2	collagen type IX alpha 2 chain
3	4366840	L_PO	0.0780648	Neutral	chr3	4366840	4366840	1	*	NA	A	T	Distal Intergenic	3	4392424	4417810	25387	1	421257	NM_001031035	-25584	ENSGALG00000008609	PTK7	protein tyrosine kinase 7 (inactive)
3	4405488	L_PO	0.0780648	Neutral	chr3	4405488	4405488	1	*	NA	G	A	Intron (NM_001031035/421257, intron 1 of 20)	3	4392424	4417810	25387	1	421257	NM_001031035	13064	ENSGALG00000008609	PTK7	protein tyrosine kinase 7 (inactive)
4	11754210	L_PO	-0.0443785	Neutral	chr4	11754210	11754210	1	*	NA	G	A	Distal Intergenic	4	11654966	11659534	4569	1	422313	NM_001277670	99244	ENSGALG00000007594	ASB12	ankyrin repeat and SOCS box containing 12
5	31888174	L_PO	0.141001	Neutral	chr5	31888174	31888174	1	*	NA	A	T	Distal Intergenic	5	31651190	31766608	115419	2	423293	NM_001031200	-121566	ENSGALG00000009801	C5H15orf41	chromosome 5 C15orf41 homolog
17	2297781	L_PO	0.328792	Neutral	chr17	2297781	2297781	1	*	NA	C	G	Distal Intergenic	17	2324749	2351389	26641	1	427772	NM_001031475	-26968	ENSGALG00000008475	ARRDC1	arrestin domain containing 1
17	2297782	L_PO	0.328792	Neutral	chr17	2297782	2297782	1	*	NA	A	T	Distal Intergenic	17	2324749	2351389	26641	1	427772	NM_001031475	-26967	ENSGALG00000008475	ARRDC1	arrestin domain containing 1
18	2135625	L_PO	-0.0274799	Neutral	chr18	2135625	2135625	1	*	NA	A	T	Intron (NM_001030698/417321, intron 6 of 7)	18	2096013	2172073	76061	2	417321	NM_001030698	36448	ENSGALG00000001238	STX8	syntaxin 8
18	4369190	L_PO	0.163913	Neutral	chr18	4369190	4369190	1	*	NA	G	A	Distal Intergenic	18	4373831	4377656	3826	2	396066	NM_205158	8466	ENSGALG00000001955	AANAT	aralkylamine N-acetyltransferase
19	4431738	L_PO	0.16997	Neutral	chr19	4431738	4431738	1	*	NA	T	C	Distal Intergenic	19	4403293	4405185	1893	2	396227	NM_205290	-26553	ENSGALG00000001926	HSPB1	heat shock protein family B (small) member 1
25	2519469	L_PO	0.0921842	Neutral	chr25	2519469	2519469	1	*	NA	A	C	Promoter (2-3kb)	25	2517305	2520330	3026	1	768588	NM_001318448	2164	ENSGALG00000027712	SLAMF8	SLAM family member 8
27	4743447	L_PO	-0.0443785	Neutral	chr27	4743447	4743447	1	*	NA	C	T	Distal Intergenic	27	4751463	4763980	12518	1	419948	NM_001006329	-8016	ENSGALG00000000396	METTL2B	methyltransferase like 2B
28	2316539	L_PO	0.0265263	Neutral	chr28	2316539	2316539	1	*	NA	C	T	Distal Intergenic	28	2326316	2326389	74	1	777909	NR_031558	-9777	ENSGALG00000021777	MIR211	microRNA 211
39	81942319	L_PO	0.127444	Neutral	NA	NA	NA	NA	NA	NA	NA	NA	NA	NA	NA	NA	NA	NA	NA	NA	NA	NA	NA	NA
39	81942320	L_PO	0.127444	Neutral	NA	NA	NA	NA	NA	NA	NA	NA	NA	NA	NA	NA	NA	NA	NA	NA	NA	NA	NA	NA
3	56685247	L_PO	0.121336	Neutral	chr3	56685247	56685247	1	*	NA	A	G	Distal Intergenic	3	56480470	56569926	89457	2	395716	NM_001305177	-115321	ENSGALG00000031656	EYA4	EYA transcriptional coactivator and phosphatase 4
15	12795889	L_PO	0.0709753	Neutral	chr15	12795889	12795889	1	*	NA	C	T	Distal Intergenic	15	12740583	12788537	47955	1	417029	NM_001039268	55306	ENSGALG00000008289	RBM19	RNA binding motif protein 19
15	12795967	L_PO	0.0709753	Neutral	chr15	12795967	12795967	1	*	NA	T	C	Distal Intergenic	15	12740583	12788537	47955	1	417029	NM_001039268	55384	ENSGALG00000008289	RBM19	RNA binding motif protein 19
39	62431355	L_PO	0.297317	Neutral	NA	NA	NA	NA	NA	NA	NA	NA	NA	NA	NA	NA	NA	NA	NA	NA	NA	NA	NA	NA
1	123010393	L_PO	NA	Neutral	chr1	123010393	123010393	1	*	NA	G	A	Distal Intergenic	1	123085896	123107333	21438	2	378928	NM_204407	96940	ENSGALG00000027960	GRPR	gastrin releasing peptide receptor
21	3116200	L_PO	-0.0172219	Neutral	chr21	3116200	3116200	1	*	NA	G	A	Distal Intergenic	21	3220610	3233002	12393	2	396017	NM_205120	116802	ENSGALG00000002377	ENO1	enolase 1, (alpha)
10	15770318	L_PO	0.266117	Neutral	chr10	15770318	15770318	1	*	NA	C	T	Distal Intergenic	10	16270603	16276199	5597	1	386585	NM_204421	-500285	ENSGALG00000007000	NR2F2	nuclear receptor subfamily 2 group F member 2
1	45784647	L_PO	0.0329262	Neutral	chr1	45784647	45784647	1	*	NA	A	G	Intron (NM_001030749/417919, intron 1 of 4)	1	45781411	45815589	34179	1	417919	NM_001030749	3236	ENSGALG00000043701	ELK3	ELK3, ETS transcription factor
1	77877004	L_PO	-0.0538117	Neutral	chr1	77877004	77877004	1	*	NA	A	C	Promoter (2-3kb)	1	77874435	77885901	11467	1	395362	NM_204649	2569	ENSGALG00000014477	CD4	CD4 molecule
1	113641879	L_PO	-0.0152386	Neutral	chr1	113641879	113641879	1	*	NA	A	G	Distal Intergenic	1	113578709	113587894	9186	2	418573	NM_001030801	-53985	ENSGALG00000016241	ATP6AP2	ATPase H+ transporting accessory protein 2
14	13837324	L_PO	-0.0496507	Neutral	chr14	13837324	13837324	1	*	NA	T	C	Distal Intergenic	14	13797513	13799635	2123	1	416391	NM_001277525	39811	ENSGALG00000002033	NDUFB6	NADH:ubiquinone oxidoreductase subunit B6
18	957212	L_PO	0.301682	Neutral	chr18	957212	957212	1	*	NA	G	A	Distal Intergenic	18	808175	840959	32785	2	427790	NM_001080715	-116253	ENSGALG00000001021	MYOCD	myocardin
28	2693446	L_PO	0.127042	Neutral	chr28	2693446	2693446	1	*	NA	C	T	Distal Intergenic	28	2700463	2706438	5976	1	428332	NM_001039320	-7017	ENSGALG00000001245	SIRT6	sirtuin 6
5	27133293	L_PO	0.0617213	Neutral	chr5	27133293	27133293	1	*	NA	G	T	Promoter (1-2kb)	5	26908701	27134788	226088	2	395618	NM_001199452	1495	ENSGALG00000009368	RGS6	regulator of G protein signaling 6
8	1971166	L_PO	0.0260698	Neutral	chr8	1971166	1971166	1	*	NA	T	C	Distal Intergenic	8	1987324	2060775	73452	2	395961	NM_205078	89609	ENSGALG00000002182	NR5A2	nuclear receptor subfamily 5 group A member 2
12	18971851	L_PO	0.0157423	Neutral	chr12	18971851	18971851	1	*	NA	C	T	Distal Intergenic	12	18986975	18991321	4347	1	416108	NM_001277144	-15124	ENSGALG00000008308	BHLHE40	basic helix-loop-helix family member e40
26	2158326	L_PO	-0.0346545	Neutral	chr26	2158326	2158326	1	*	NA	C	T	Distal Intergenic	26	2124446	2124541	96	2	777868	NR_031488	-33785	ENSGALG00000018309	MIR135A-3	microRNA 135a-3
28	2299197	L_PO	0.0157423	Neutral	chr28	2299197	2299197	1	*	NA	T	C	Distal Intergenic	28	2326316	2326389	74	1	777909	NR_031558	-27119	ENSGALG00000021777	MIR211	microRNA 211
28	2640524	L_PO	0.231706	Neutral	chr28	2640524	2640524	1	*	NA	T	A	Promoter (2-3kb)	28	2639959	2642570	2612	2	100857433	NM_001317088	2046	ENSGALG00000021972	PLIN4	perilipin 4
28	2640658	L_PO	0.231706	Neutral	chr28	2640658	2640658	1	*	NA	G	A	Promoter (1-2kb)	28	2639959	2642570	2612	2	100857433	NM_001317088	1912	ENSGALG00000021972	PLIN4	perilipin 4
2	61067586	L_PO	-0.0378172	Neutral	chr2	61067586	61067586	1	*	NA	G	T	Promoter (1-2kb)	2	61066426	61066531	106	1	102465423	NR_105589	1160	ENSGALG00000038174	MIR6557	microRNA 6557
4	11688513	L_PO	0.0122107	Neutral	chr4	11688513	11688513	1	*	NA	G	A	Distal Intergenic	4	11654966	11659534	4569	1	422313	NM_001277670	33547	ENSGALG00000007594	ASB12	ankyrin repeat and SOCS box containing 12
13	11468557	L_PO	-0.0438899	Neutral	chr13	11468557	11468557	1	*	NA	C	T	Intron (NM_204752/395512, intron 6 of 15)	13	11390214	11649631	259418	1	395512	NM_204752	78343	ENSGALG00000003699	EBF1	EBF transcription factor 1
24	409373	L_PO	-0.0438899	Neutral	chr24	409373	409373	1	*	NA	C	T	Promoter (<=1kb)	24	406477	410226	3750	2	374260	NM_204345	853	ENSGALG00000042418	CHEK1	checkpoint kinase 1
24	663969	L_PO	-0.0438899	Neutral	chr24	663969	663969	1	*	NA	G	C	Distal Intergenic	24	446281	449812	3532	1	419715	NM_001024829	217688	ENSGALG00000040224	TIRAP	TIR domain containing adaptor protein
24	663977	L_PO	-0.0438899	Neutral	chr24	663977	663977	1	*	NA	C	T	Distal Intergenic	24	446281	449812	3532	1	419715	NM_001024829	217696	ENSGALG00000040224	TIRAP	TIR domain containing adaptor protein
24	1347391	L_PO	-0.0438899	Neutral	chr24	1347391	1347391	1	*	NA	G	A	Distal Intergenic	24	1375288	1401421	26134	1	395714	NM_204896	-27897	ENSGALG00000029382	BARX2	BARX homeobox 2
24	1347397	L_PO	-0.0438899	Neutral	chr24	1347397	1347397	1	*	NA	A	G	Distal Intergenic	24	1375288	1401421	26134	1	395714	NM_204896	-27891	ENSGALG00000029382	BARX2	BARX homeobox 2
2	642164	L_PO	0.323466	Neutral	chr2	642164	642164	1	*	NA	G	A	3' UTR	2	633512	633609	98	1	100315989	NR_035248	8652	ENSGALG00000040384	MIR1749	microRNA 1749
3	68990666	L_PO	-0.0406284	Neutral	chr3	68990666	68990666	1	*	NA	C	T	Distal Intergenic	3	68903432	68979504	76073	2	421786	NM_001034818	-11162	ENSGALG00000026761	LIN28B	lin-28 homolog B
17	8111778	L_PO	-0.0229063	Neutral	chr17	8111778	8111778	1	*	NA	T	C	Promoter (2-3kb)	17	8109143	8143169	34027	1	395655	NM_001030295	2635	ENSGALG00000002375	NOTCH1	notch 1
17	8111780	L_PO	-0.0229063	Neutral	chr17	8111780	8111780	1	*	NA	A	G	Promoter (2-3kb)	17	8109143	8143169	34027	1	395655	NM_001030295	2637	ENSGALG00000002375	NOTCH1	notch 1
27	3825658	L_PO	-0.0453263	Neutral	chr27	3825658	3825658	1	*	NA	C	T	Distal Intergenic	27	3795178	3809508	14331	2	419964	NM_001030927	-16150	ENSGALG00000000685	MAP3K14	mitogen-activated protein kinase kinase kinase 14
9	19822356	L_PO	0.0780648	Neutral	chr9	19822356	19822356	1	*	NA	T	C	Distal Intergenic	9	19861346	19869052	7707	1	396272	NM_207178	-38990	ENSGALG00000009306	SLC2A2	solute carrier family 2 member 2
13	8496322	L_PO	0.230221	Neutral	chr13	8496322	8496322	1	*	NA	G	A	Distal Intergenic	13	8517276	8517374	99	2	777839	NR_031459	21052	ENSGALG00000018267	MIR146A	microRNA 146a
7	12706741	L_PO	-0.00644233	Neutral	chr7	12706741	12706741	1	*	NA	C	T	Intron (NM_204284/374157, intron 7 of 16)	7	12666450	12744216	77767	2	374157	NM_204284	37475	ENSGALG00000008621	NRP2	neuropilin 2
7	12706814	L_PO	-0.00644233	Neutral	chr7	12706814	12706814	1	*	NA	T	C	Intron (NM_204284/374157, intron 7 of 16)	7	12666450	12744216	77767	2	374157	NM_204284	37402	ENSGALG00000008621	NRP2	neuropilin 2
4	84684664	L_PO	-0.0117468	Neutral	chr4	84684664	84684664	1	*	NA	C	T	Intron (NM_001012890/422904, intron 1 of 8)	4	84628200	84762385	134186	1	422904	NM_001012890	56464	ENSGALG00000039942	CTBP1	C-terminal binding protein 1
5	8079052	L_PO	0.0213876	Neutral	chr5	8079052	8079052	1	*	NA	C	T	Intron (NM_001199405/403089, intron 2 of 12)	5	8004567	8143527	138961	2	403089	NM_001199405	64475	ENSGALG00000005415	TEAD1	TEA domain transcription factor 1
15	5000431	L_PO	-0.030259	Neutral	chr15	5000431	5000431	1	*	NA	G	A	Distal Intergenic	15	4990569	4990656	88	1	100315966	NR_035125	9862	ENSGALG00000025372	MIR1636	microRNA 1636
15	11135003	L_PO	-0.030259	Neutral	chr15	11135003	11135003	1	*	NA	G	A	Distal Intergenic	15	11112091	11125582	13492	1	427717	NM_001031472	22912	ENSGALG00000007937	SF3A1	splicing factor 3a subunit 1
9	4858369	L_PO	-0.0222497	Neutral	chr9	4858369	4858369	1	*	NA	A	C	Distal Intergenic	9	4851464	4853858	2395	1	424858	NM_001277442	6905	ENSGALG00000006405	CEP19	centrosomal protein 19
23	5149117	L_PO	0.15457	Neutral	chr23	5149117	5149117	1	*	NA	A	G	Distal Intergenic	23	5080066	5080154	89	1	777861	NR_031481	69051	ENSGALG00000018302	MIR30C1	microRNA 30c-1
23	5149122	L_PO	0.15457	Neutral	chr23	5149122	5149122	1	*	NA	T	C	Distal Intergenic	23	5080066	5080154	89	1	777861	NR_031481	69056	ENSGALG00000018302	MIR30C1	microRNA 30c-1
30	843399	L_PO	-0.0334819	Neutral	chr30	843399	843399	1	*	NA	C	A	Intron (NM_001199537/776856, intron 6 of 12)	29	839724	847756	8033	1	776856	NM_001199537	3675	ENSGALG00000039974	AKAP8L	A-kinase anchoring protein 8 like
1	353185	L_PO	0.0839288	Neutral	chr1	353185	353185	1	*	NA	G	A	Distal Intergenic	1	359020	371026	12007	1	426867	NM_001031401	-5835	ENSGALG00000039682	HCLS1	hematopoietic cell-specific Lyn substrate 1
1	353192	L_PO	0.0839288	Neutral	chr1	353192	353192	1	*	NA	G	C	Distal Intergenic	1	359020	371026	12007	1	426867	NM_001031401	-5828	ENSGALG00000039682	HCLS1	hematopoietic cell-specific Lyn substrate 1
1	557563	L_PO	0.0839288	Neutral	chr1	557563	557563	1	*	NA	C	T	Distal Intergenic	1	572202	572311	110	1	102465417	NR_105579	-14639	ENSGALG00000034440	MIR6708	microRNA 6708
1	557568	L_PO	0.0839288	Neutral	chr1	557568	557568	1	*	NA	T	C	Distal Intergenic	1	572202	572311	110	1	102465417	NR_105579	-14634	ENSGALG00000034440	MIR6708	microRNA 6708
1	50769826	L_PO	0.37362	Neutral	chr1	50769826	50769826	1	*	NA	G	C	Distal Intergenic	1	50795089	50799331	4243	1	418019	NM_001006242	-25263	ENSGALG00000043451	DNAL4	dynein axonemal light chain 4
1	177560378	L_PO	0.01607	Neutral	chr1	177560378	177560378	1	*	NA	G	A	Distal Intergenic	1	177589239	177595005	5767	1	418930	NM_001277799	-28861	ENSGALG00000017097	MTIF3	mitochondrial translational initiation factor 3
1	177560393	L_PO	0.01607	Neutral	chr1	177560393	177560393	1	*	NA	G	C	Distal Intergenic	1	177589239	177595005	5767	1	418930	NM_001277799	-28846	ENSGALG00000017097	MTIF3	mitochondrial translational initiation factor 3
3	23162209	L_PO	0.01607	Neutral	chr3	23162209	23162209	1	*	NA	G	C	Distal Intergenic	3	23141809	23151326	9518	2	395899	NM_205038	-10883	ENSGALG00000009909	PRPH2	peripherin 2
3	52713478	L_PO	NA	Neutral	chr3	52713478	52713478	1	*	NA	C	T	Distal Intergenic	3	52959926	53066743	106818	2	421673	NM_001031071	353265	ENSGALG00000013803	ADGRG6	adhesion G protein-coupled receptor G6
3	101692588	L_PO	0.01607	Neutral	chr3	101692588	101692588	1	*	NA	T	C	Distal Intergenic	3	101681373	101683700	2328	1	395734	NM_204909	11215	ENSGALG00000016485	RHOB	ras homolog family member B
3	104375233	L_PO	0.01607	Neutral	chr3	104375233	104375233	1	*	NA	T	C	Distal Intergenic	3	104377323	104402322	25000	2	421985	NM_001006420	27089	ENSGALG00000016512	NRBP1	nuclear receptor binding protein 1
3	104903797	L_PO	0.01607	Neutral	chr3	104903797	104903797	1	*	NA	G	A	Distal Intergenic	3	104913067	104937303	24237	2	395929	NM_205056	33506	ENSGALG00000016536	HADHA	hydroxyacyl-CoA dehydrogenase/3-ketoacyl-CoA thiolase/enoyl-CoA hydratase (trifunctional protein), alpha subunit
4	669896	L_PO	0.118512	Neutral	chr4	669896	669896	1	*	NA	C	T	Distal Intergenic	4	596830	596939	110	1	102465346	NR_105463	73066	ENSGALG00000033969	MIR6594	microRNA 6594
4	669897	L_PO	0.118512	Neutral	chr4	669897	669897	1	*	NA	A	G	Distal Intergenic	4	596830	596939	110	1	102465346	NR_105463	73067	ENSGALG00000033969	MIR6594	microRNA 6594
4	669903	L_PO	0.118512	Neutral	chr4	669903	669903	1	*	NA	A	T	Distal Intergenic	4	596830	596939	110	1	102465346	NR_105463	73073	ENSGALG00000033969	MIR6594	microRNA 6594
4	1027146	L_PO	0.136307	Neutral	chr4	1027146	1027146	1	*	NA	A	G	Intron (NM_205035/395896, intron 4 of 4)	4	1025390	1070879	45490	2	395896	NM_205035	43733	ENSGALG00000036539	EFNB1	ephrin B1
4	1027613	L_PO	0.136307	Neutral	chr4	1027613	1027613	1	*	NA	T	C	Intron (NM_205035/395896, intron 3 of 4)	4	1025390	1070879	45490	2	395896	NM_205035	43266	ENSGALG00000036539	EFNB1	ephrin B1
4	1032585	L_PO	0.136307	Neutral	chr4	1032585	1032585	1	*	NA	T	C	Intron (NM_205035/395896, intron 2 of 4)	4	1025390	1070879	45490	2	395896	NM_205035	38294	ENSGALG00000036539	EFNB1	ephrin B1
4	1042219	L_PO	0.136307	Neutral	chr4	1042219	1042219	1	*	NA	G	A	Intron (NM_205035/395896, intron 1 of 4)	4	1025390	1070879	45490	2	395896	NM_205035	28660	ENSGALG00000036539	EFNB1	ephrin B1
4	1042229	L_PO	0.136307	Neutral	chr4	1042229	1042229	1	*	NA	G	A	Intron (NM_205035/395896, intron 1 of 4)	4	1025390	1070879	45490	2	395896	NM_205035	28650	ENSGALG00000036539	EFNB1	ephrin B1
5	17782653	L_PO	0.0839288	Neutral	chr5	17782653	17782653	1	*	NA	C	G	Intron (NM_205381/396341, intron 3 of 4)	5	17778663	17791883	13221	1	396341	NM_205381	3990	ENSGALG00000007555	CCND1	cyclin D1
5	27913341	L_PO	0.153542	Neutral	chr5	27913341	27913341	1	*	NA	T	C	Intron (NM_001293097/395759, intron 3 of 6)	5	27839047	27927120	88074	1	395759	NM_001293097	74294	ENSGALG00000009400	SLC8A3	solute carrier family 8 member A3
5	55302094	L_PO	0.0497842	Neutral	chr5	55302094	55302094	1	*	NA	G	T	Promoter (<=1kb)	5	55292899	55301585	8687	2	723789	NM_001044692	-509	ENSGALG00000012023	DACT1	dishevelled binding antagonist of beta catenin 1
5	55302096	L_PO	0.0497842	Neutral	chr5	55302096	55302096	1	*	NA	G	T	Promoter (<=1kb)	5	55292899	55301585	8687	2	723789	NM_001044692	-511	ENSGALG00000012023	DACT1	dishevelled binding antagonist of beta catenin 1
5	56457433	L_PO	0.136307	Neutral	chr5	56457433	56457433	1	*	NA	C	T	Promoter (2-3kb)	5	56457105	56460196	3092	2	373917	NM_001302800	2763	ENSGALG00000012173	LGALS3	lectin, galactoside-binding, soluble, 3
6	27188854	L_PO	-0.0172219	Neutral	chr6	27188854	27188854	1	*	NA	G	A	Distal Intergenic	6	27122905	27178541	55637	1	423894	NM_001031236	65949	ENSGALG00000008771	SHOC2	SHOC2, leucine rich repeat scaffold protein
6	27188887	L_PO	-0.0172219	Neutral	chr6	27188887	27188887	1	*	NA	T	C	Distal Intergenic	6	27122905	27178541	55637	1	423894	NM_001031236	65982	ENSGALG00000008771	SHOC2	SHOC2, leucine rich repeat scaffold protein
6	32384558	L_PO	0.22498	Neutral	chr6	32384558	32384558	1	*	NA	C	T	Distal Intergenic	6	32387128	32401469	14342	2	430882	NM_001031595	16911	ENSGALG00000032289	IKZF5	IKAROS family zinc finger 5
7	10674965	L_PO	-0.0172219	Neutral	chr7	10674965	10674965	1	*	NA	C	A	Distal Intergenic	7	10794292	10916653	122362	2	424063	NM_001199110	241688	ENSGALG00000008135	SATB2	SATB homeobox 2
10	19642977	L_PO	-0.0172219	Neutral	chr10	19642977	19642977	1	*	NA	G	C	Distal Intergenic	10	19590883	19590982	100	1	102465317	NR_105416	52094	ENSGALG00000028173	MIR6550	microRNA 6550
12	16793458	L_PO	0.0497842	Neutral	chr12	16793458	16793458	1	*	NA	C	T	Distal Intergenic	12	16805001	16805068	68	2	100315981	NR_035207	11610	ENSGALG00000050962	MIR1711	microRNA 1711
15	314676	L_PO	0.153542	Neutral	chr15	314676	314676	1	*	NA	C	T	Distal Intergenic	15	378572	387640	9069	2	416766	NM_001030652	72964	ENSGALG00000040128	SNAP29	synaptosome associated protein 29
15	7769972	L_PO	0.01607	Neutral	chr15	7769972	7769972	1	*	NA	C	A	Distal Intergenic	15	7818518	7836324	17807	2	416912	NM_001039266	66352	ENSGALG00000005654	PITPNB	phosphatidylinositol transfer protein beta
15	7769973	L_PO	0.01607	Neutral	chr15	7769973	7769973	1	*	NA	C	T	Distal Intergenic	15	7818518	7836324	17807	2	416912	NM_001039266	66351	ENSGALG00000005654	PITPNB	phosphatidylinositol transfer protein beta
15	7769984	L_PO	0.01607	Neutral	chr15	7769984	7769984	1	*	NA	G	A	Distal Intergenic	15	7818518	7836324	17807	2	416912	NM_001039266	66340	ENSGALG00000005654	PITPNB	phosphatidylinositol transfer protein beta
15	7906529	L_PO	0.01607	Neutral	chr15	7906529	7906529	1	*	NA	A	G	Distal Intergenic	15	7856941	7857020	80	2	100315964	NR_035113	-49509	ENSGALG00000025294	MIR1625	microRNA 1625
15	10262808	L_PO	0.153542	Neutral	chr15	10262808	10262808	1	*	NA	C	T	Distal Intergenic	15	10259176	10259266	91	1	100315967	NR_035131	3632	ENSGALG00000025342	MIR1640	microRNA 1640
15	11474902	L_PO	-0.0172219	Neutral	chr15	11474902	11474902	1	*	NA	C	T	Distal Intergenic	15	11435907	11457063	21157	2	417022	NM_001039267	-17839	ENSGALG00000008149	EWSR1	EWS RNA binding protein 1
18	4450130	L_PO	0.01607	Neutral	chr18	4450130	4450130	1	*	NA	A	G	Distal Intergenic	18	4495739	4501676	5938	1	770009	NM_001321535	-45609	ENSGALG00000041025	FOXJ1	forkhead box J1
18	4450183	L_PO	0.01607	Neutral	chr18	4450183	4450183	1	*	NA	C	T	Distal Intergenic	18	4495739	4501676	5938	1	770009	NM_001321535	-45556	ENSGALG00000041025	FOXJ1	forkhead box J1
18	4465302	L_PO	0.01607	Neutral	chr18	4465302	4465302	1	*	NA	C	T	Distal Intergenic	18	4495739	4501676	5938	1	770009	NM_001321535	-30437	ENSGALG00000041025	FOXJ1	forkhead box J1
18	4467638	L_PO	0.0497842	Neutral	chr18	4467638	4467638	1	*	NA	T	C	Distal Intergenic	18	4495739	4501676	5938	1	770009	NM_001321535	-28101	ENSGALG00000041025	FOXJ1	forkhead box J1
20	5198676	L_PO	0.01607	Neutral	chr20	5198676	5198676	1	*	NA	C	T	Intron (NM_001030853/419187, intron 10 of 11)	20	5184349	5224530	40182	2	419187	NM_001030853	25854	ENSGALG00000004098	STK4	serine/threonine kinase 4
20	5817344	L_PO	0.01607	Neutral	chr20	5817344	5817344	1	*	NA	T	C	Distal Intergenic	20	5668132	5760135	92004	1	395745	NM_204915	149212	ENSGALG00000004508	EYA2	EYA transcriptional coactivator and phosphatase 2
20	6871367	L_PO	0.01607	Neutral	chr20	6871367	6871367	1	*	NA	G	A	Distal Intergenic	20	6698519	6707788	9270	1	419216	NM_001321559	172848	ENSGALG00000021230	EPB42	erythrocyte membrane protein band 4.2
20	6871386	L_PO	0.01607	Neutral	chr20	6871386	6871386	1	*	NA	C	T	Distal Intergenic	20	6698519	6707788	9270	1	419216	NM_001321559	172867	ENSGALG00000021230	EPB42	erythrocyte membrane protein band 4.2
20	7507570	L_PO	0.01607	Neutral	chr20	7507570	7507570	1	*	NA	T	C	Intron (NM_001004391/419222, intron 4 of 15)	20	7736025	7741391	5367	2	395318	NM_204613	233821	ENSGALG00000030411	PSMA7	proteasome subunit alpha 7
23	592005	L_PO	NA	Neutral	chr23	592005	592005	1	*	NA	C	A	Intron (NM_001012840/419554, intron 9 of 19)	23	550252	568556	18305	2	396343	NM_205383	-23449	ENSGALG00000035184	SDC3	syndecan 3
23	1356512	L_PO	-0.0172219	Neutral	chr23	1356512	1356512	1	*	NA	G	A	Distal Intergenic	23	1506537	1508753	2217	1	395465	NM_204718	-150025	ENSGALG00000000678	CITED4	Cbp/p300 interacting transactivator with Glu/Asp rich carboxy-terminal domain 4
23	1574639	L_PO	-0.0172219	Neutral	chr23	1574639	1574639	1	*	NA	G	A	Promoter (<=1kb)	23	1574041	1579810	5770	1	769013	NM_001252280	598	ENSGALG00000000737	SMPDL3B	sphingomyelin phosphodiesterase acid like 3B
24	3872410	L_PO	-0.0172219	Neutral	chr24	3872410	3872410	1	*	NA	G	T	Promoter (<=1kb)	24	3862586	3873345	10760	2	395161	NM_204500	935	ENSGALG00000006715	OAF	out at first homolog
27	4664689	L_PO	0.0583104	Neutral	chr27	4664689	4664689	1	*	NA	A	G	Intron (NM_204321/374218, intron 5 of 12)	27	4646659	4670553	23895	1	374218	NM_204321	18030	ENSGALG00000000371	CRHR1	corticotropin releasing hormone receptor 1
27	5499228	L_PO	0.01607	Neutral	chr27	5499228	5499228	1	*	NA	C	T	Distal Intergenic	27	5503135	5505173	2039	1	107049570	NM_001361182	-3907	ENSGALG00000046338	LOC107049570	peptide YY-like
33	4694105	L_PO	0.01607	Neutral	chr33	4694105	4694105	1	*	NA	G	A	Promoter (<=1kb)	32	4693931	4694040	110	2	102465361	NR_105487	-65	ENSGALG00000052241	MIR6619	microRNA 6619
33	5515442	L_PO	0.0839288	Neutral	chr33	5515442	5515442	1	*	NA	C	T	Distal Intergenic	32	5515543	5537997	22455	2	425058	NM_001031324	22555	ENSGALG00000030342	SARNP	SAP domain containing ribonucleoprotein
39	21302051	L_PO	0.0583104	Neutral	NA	NA	NA	NA	NA	NA	NA	NA	NA	NA	NA	NA	NA	NA	NA	NA	NA	NA	NA	NA
39	21302052	L_PO	0.0583104	Neutral	NA	NA	NA	NA	NA	NA	NA	NA	NA	NA	NA	NA	NA	NA	NA	NA	NA	NA	NA	NA
39	21302058	L_PO	0.0583104	Neutral	NA	NA	NA	NA	NA	NA	NA	NA	NA	NA	NA	NA	NA	NA	NA	NA	NA	NA	NA	NA
39	22593021	L_PO	-0.0172219	Neutral	NA	NA	NA	NA	NA	NA	NA	NA	NA	NA	NA	NA	NA	NA	NA	NA	NA	NA	NA	NA
39	22593039	L_PO	-0.0172219	Neutral	NA	NA	NA	NA	NA	NA	NA	NA	NA	NA	NA	NA	NA	NA	NA	NA	NA	NA	NA	NA
39	23173043	L_PO	0.0583104	Neutral	NA	NA	NA	NA	NA	NA	NA	NA	NA	NA	NA	NA	NA	NA	NA	NA	NA	NA	NA	NA
1	50059906	L_PO	0.187451	Neutral	chr1	50059906	50059906	1	*	NA	C	T	Distal Intergenic	1	50091086	50106678	15593	2	396540	NM_205529	46772	ENSGALG00000012034	ADSL	adenylosuccinate lyase
1	51991715	L_PO	0.374852	Neutral	chr1	51991715	51991715	1	*	NA	G	A	Distal Intergenic	1	52004052	52007757	3706	1	418056	NM_001167752	-12337	ENSGALG00000012541	MB	myoglobin
1	53789051	L_PO	0.122237	Neutral	chr1	53789051	53789051	1	*	NA	C	T	Distal Intergenic	1	53811388	53878902	67515	2	418071	NM_001321490	89851	ENSGALG00000012655	POLR3B	RNA polymerase III subunit B
1	64089225	L_PO	-0.00457272	Neutral	chr1	64089225	64089225	1	*	NA	T	C	Distal Intergenic	1	64181927	64224901	42975	2	418182	NM_001039273	135676	ENSGALG00000013123	PLCZ1	phospholipase C zeta 1
1	69759658	L_PO	0.0596276	Neutral	chr1	69759658	69759658	1	*	NA	T	A	Intron (NM_001029980/418237, intron 7 of 10)	1	69701174	69786496	85323	1	418237	NM_001029980	58484	ENSGALG00000014213	PRR5	proline rich 5
1	69759659	L_PO	0.0596276	Neutral	chr1	69759659	69759659	1	*	NA	T	G	Intron (NM_001029980/418237, intron 7 of 10)	1	69701174	69786496	85323	1	418237	NM_001029980	58485	ENSGALG00000014213	PRR5	proline rich 5
1	69759679	L_PO	0.0596276	Neutral	chr1	69759679	69759679	1	*	NA	C	T	Intron (NM_001029980/418237, intron 7 of 10)	1	69701174	69786496	85323	1	418237	NM_001029980	58505	ENSGALG00000014213	PRR5	proline rich 5
1	197458490	L_PO	-0.0316236	Neutral	chr1	197458490	197458490	1	*	NA	A	C	Distal Intergenic	1	197467909	197473316	5408	1	374018	NM_204194	-9419	ENSGALG00000031642	ILK	integrin linked kinase
1	197458516	L_PO	-0.0316236	Neutral	chr1	197458516	197458516	1	*	NA	A	G	Distal Intergenic	1	197467909	197473316	5408	1	374018	NM_204194	-9393	ENSGALG00000031642	ILK	integrin linked kinase
4	14651944	L_PO	-0.00502338	Neutral	chr4	14651944	14651944	1	*	NA	A	G	Distal Intergenic	4	14216214	14240493	24280	2	772071	NM_001079762	-411451	ENSGALG00000008389	LOC772071	LOC772071
4	45326959	L_PO	0.0596276	Neutral	chr4	45326959	45326959	1	*	NA	T	C	Distal Intergenic	4	45457337	45471666	14330	1	422581	NM_001034819	-130378	ENSGALG00000035052	BMP3	bone morphogenetic protein 3
5	794657	L_PO	0.270336	Neutral	chr5	794657	794657	1	*	NA	T	A	Promoter (2-3kb)	5	785918	791782	5865	2	423016	NM_001142849	-2875	ENSGALG00000040761	DRD4	dopamine receptor D4
5	54234762	L_PO	0.122237	Neutral	chr5	54234762	54234762	1	*	NA	C	T	Distal Intergenic	5	54161507	54192093	30587	2	374177	NM_204297	-42669	ENSGALG00000011870	HIF1A	hypoxia inducible factor 1 subunit alpha
15	7061485	L_PO	0.00605241	Neutral	chr15	7061485	7061485	1	*	NA	T	C	Distal Intergenic	15	7041591	7058666	17076	1	776286	NM_001305644	19894	ENSGALG00000013851	UBE3B	ubiquitin protein ligase E3B
15	7090960	L_PO	0.270336	Neutral	chr15	7090960	7090960	1	*	NA	G	A	Distal Intergenic	15	7041591	7058666	17076	1	776286	NM_001305644	49369	ENSGALG00000013851	UBE3B	ubiquitin protein ligase E3B
18	6009451	L_PO	0.187451	Neutral	chr18	6009451	6009451	1	*	NA	G	A	Distal Intergenic	18	5945778	5959070	13293	2	417397	NM_001030704	-50381	ENSGALG00000003078	MMD	monocyte to macrophage differentiation associated
20	9026347	L_PO	0.0335731	Neutral	chr20	9026347	9026347	1	*	NA	T	C	Distal Intergenic	20	9020800	9023107	2308	2	419245	NM_001197037	-3240	ENSGALG00000005849	PPDPF	pancreatic progenitor cell differentiation and proliferation factor
20	9026387	L_PO	0.0335731	Neutral	chr20	9026387	9026387	1	*	NA	T	C	Distal Intergenic	20	9020800	9023107	2308	2	419245	NM_001197037	-3280	ENSGALG00000005849	PPDPF	pancreatic progenitor cell differentiation and proliferation factor
23	4908827	L_PO	0.270336	Neutral	chr23	4908827	4908827	1	*	NA	A	T	Distal Intergenic	23	5019801	5030095	10295	2	396524	NM_001271988	121268	ENSGALG00000027526	COL9A2	collagen type IX alpha 2 chain
23	5019613	L_PO	0.270336	Neutral	chr23	5019613	5019613	1	*	NA	T	C	Distal Intergenic	23	5019801	5030095	10295	2	396524	NM_001271988	10482	ENSGALG00000027526	COL9A2	collagen type IX alpha 2 chain
23	5043881	L_PO	-0.0327354	Neutral	chr23	5043881	5043881	1	*	NA	T	C	Downstream (<=300bp)	23	5031164	5043658	12495	1	419641	NM_001030902	12717	ENSGALG00000029244	SMAP2	small ArfGAP2
23	5125434	L_PO	0.270336	Neutral	chr23	5125434	5125434	1	*	NA	A	G	Distal Intergenic	23	5080066	5080154	89	1	777861	NR_031481	45368	ENSGALG00000018302	MIR30C1	microRNA 30c-1
23	5131116	L_PO	0.270336	Neutral	chr23	5131116	5131116	1	*	NA	A	G	Distal Intergenic	23	5080066	5080154	89	1	777861	NR_031481	51050	ENSGALG00000018302	MIR30C1	microRNA 30c-1
23	5131161	L_PO	0.270336	Neutral	chr23	5131161	5131161	1	*	NA	C	A	Distal Intergenic	23	5080066	5080154	89	1	777861	NR_031481	51095	ENSGALG00000018302	MIR30C1	microRNA 30c-1
23	5182833	L_PO	0.270336	Neutral	chr23	5182833	5182833	1	*	NA	G	A	Distal Intergenic	23	5220902	5220977	76	2	100315836	NR_035281	38144	ENSGALG00000025462	MIR1780	microRNA 1780
23	5190978	L_PO	0.270336	Neutral	chr23	5190978	5190978	1	*	NA	G	A	Distal Intergenic	23	5220902	5220977	76	2	100315836	NR_035281	29999	ENSGALG00000025462	MIR1780	microRNA 1780
23	5294476	L_PO	-0.0412306	Neutral	chr23	5294476	5294476	1	*	NA	C	T	Distal Intergenic	23	5272426	5285757	13332	2	373961	NM_204156	-8719	ENSGALG00000003297	HDAC1	histone deacetylase 1
23	5341226	L_PO	-0.0327354	Neutral	chr23	5341226	5341226	1	*	NA	C	T	Promoter (1-2kb)	23	5323406	5339466	16061	2	419656	NM_001012841	-1760	ENSGALG00000003383	KPNA6	karyopherin subunit alpha 6
23	5390455	L_PO	0.270336	Neutral	chr23	5390455	5390455	1	*	NA	C	T	Distal Intergenic	23	5376086	5383123	7038	1	395658	NM_204852	14369	ENSGALG00000003522	RBBP4	RB binding protein 4, chromatin remodeling factor
23	5452580	L_PO	0.270336	Neutral	chr23	5452580	5452580	1	*	NA	G	A	Distal Intergenic	23	5427586	5438486	10901	2	419667	NM_001318986	-14094	ENSGALG00000003567	FNDC5	fibronectin type III domain containing 5
23	5556180	L_PO	0.270336	Neutral	chr23	5556180	5556180	1	*	NA	G	T	Distal Intergenic	23	5478309	5483514	5206	1	428228	NM_001293656	77871	ENSGALG00000003614	AZIN2	antizyme inhibitor 2
23	5592502	L_PO	0.270336	Neutral	chr23	5592502	5592502	1	*	NA	G	A	Distal Intergenic	23	5478309	5483514	5206	1	428228	NM_001293656	114193	ENSGALG00000003614	AZIN2	antizyme inhibitor 2
24	3863881	L_PO	0.122237	Neutral	chr24	3863881	3863881	1	*	NA	G	A	Exon (NM_204500/395161, exon 4 of 4)	24	3862586	3873345	10760	2	395161	NM_204500	9464	ENSGALG00000006715	OAF	out at first homolog
24	4244788	L_PO	0.270336	Neutral	chr24	4244788	4244788	1	*	NA	C	T	Exon (NM_001004768/448832, exon 7 of 17)	24	4240683	4248590	7908	1	448832	NM_001004768	4105	ENSGALG00000030027	MCAM	melanoma cell adhesion molecule
25	2907751	L_PO	-0.0406284	Neutral	chr25	2907751	2907751	1	*	NA	T	C	Distal Intergenic	25	2902463	2902540	78	1	100498694	NR_035350	5288	ENSGALG00000027560	MIR3536	microRNA 3536
27	2735479	L_PO	-0.0254856	Neutral	chr27	2735479	2735479	1	*	NA	A	G	Distal Intergenic	27	2285566	2649531	363966	2	769232	NM_001319011	-85948	ENSGALG00000036395	LOC769232	Ig heavy chain Mem5-like
5	10379012	L_PO	0.138584	Neutral	chr5	10379012	10379012	1	*	NA	G	A	Distal Intergenic	5	10458990	10459099	110	2	100315948	NR_035029	80087	ENSGALG00000025448	MIR1463	microRNA 1463
13	13898583	L_PO	0.0926973	Neutral	chr13	13898583	13898583	1	*	NA	T	C	Promoter (1-2kb)	13	13896868	13917084	20217	1	374175	NM_204295	1715	ENSGALG00000005621	CAMK2A	calcium/calmodulin dependent protein kinase II alpha
17	7590601	L_PO	0.170857	Neutral	chr17	7590601	7590601	1	*	NA	C	G	Distal Intergenic	17	7495903	7507691	11789	1	417144	NM_001006198	94698	ENSGALG00000002659	WDR5B	WD repeat domain 5B
17	7590617	L_PO	0.170857	Neutral	chr17	7590617	7590617	1	*	NA	C	A	Distal Intergenic	17	7495903	7507691	11789	1	417144	NM_001006198	94714	ENSGALG00000002659	WDR5B	WD repeat domain 5B
26	4266206	L_PO	0.0402148	Neutral	chr26	4266206	4266206	1	*	NA	T	A	Distal Intergenic	26	4272223	4275688	3466	1	419899	NM_001244905	-6017	ENSGALG00000002735	TAF11	TATA-box binding protein associated factor 11
5	5162379	L_PO	0.0256036	Neutral	chr5	5162379	5162379	1	*	NA	T	C	Distal Intergenic	5	5240576	5272302	31727	1	421603	NM_001190896	-78197	ENSGALG00000012130	DNAJC24	DnaJ heat shock protein family (Hsp40) member C24
18	4720682	L_PO	0.1222	Neutral	chr18	4720682	4720682	1	*	NA	G	T	Distal Intergenic	18	4707392	4709115	1724	1	396233	NM_205296	13290	ENSGALG00000002286	H3F3B	H3 histone, family 3B
18	4720685	L_PO	0.1222	Neutral	chr18	4720685	4720685	1	*	NA	G	C	Distal Intergenic	18	4707392	4709115	1724	1	396233	NM_205296	13293	ENSGALG00000002286	H3F3B	H3 histone, family 3B
18	4720689	L_PO	0.1222	Neutral	chr18	4720689	4720689	1	*	NA	G	A	Distal Intergenic	18	4707392	4709115	1724	1	396233	NM_205296	13297	ENSGALG00000002286	H3F3B	H3 histone, family 3B
3	94825916	L_PO	0.114924	Neutral	chr3	94825916	94825916	1	*	NA	T	C	Distal Intergenic	3	94991681	94996735	5055	1	428650	NM_001318443	-165765	ENSGALG00000016400	RSAD2	radical S-adenosyl methionine domain containing 2
14	13497187	L_PO	-0.0163355	Neutral	chr14	13497187	13497187	1	*	NA	G	A	Distal Intergenic	14	13524811	13535972	11162	1	427651	NM_001080866	-27624	ENSGALG00000002497	RHOT2	ras homolog family member T2
14	13505697	L_PO	-0.0163355	Neutral	chr14	13505697	13505697	1	*	NA	C	T	Distal Intergenic	14	13524811	13535972	11162	1	427651	NM_001080866	-19114	ENSGALG00000002497	RHOT2	ras homolog family member T2
8	5634406	L_PO	0.21998	Neutral	chr8	5634406	5634406	1	*	NA	T	C	Intron (NM_204746/395505, intron 2 of 8)	8	5597362	5597471	110	2	102465972	NR_105534	-36935	ENSGALG00000028814	MIR6665	microRNA 6665
14	9283097	L_PO	0.21998	Neutral	chr14	9283097	9283097	1	*	NA	A	C	Distal Intergenic	14	9317251	9318876	1626	2	416628	NM_001006174	35779	ENSGALG00000007155	RMI2	RecQ mediated genome instability 2
14	9283119	L_PO	0.21998	Neutral	chr14	9283119	9283119	1	*	NA	C	T	Distal Intergenic	14	9317251	9318876	1626	2	416628	NM_001006174	35757	ENSGALG00000007155	RMI2	RecQ mediated genome instability 2
27	5099262	L_PO	0.0206376	Neutral	chr27	5099262	5099262	1	*	NA	T	C	Intron (NM_001305113/414871, intron 2 of 13)	27	5090432	5118510	28079	1	414871	NM_001305113	8830	ENSGALG00000000505	KCNH6	potassium voltage-gated channel subfamily H member 6
12	18660357	L_PO	0.0362801	Neutral	chr12	18660357	18660357	1	*	NA	C	A	Distal Intergenic	12	18676313	18693018	16706	1	771599	NM_001097539	-15956	ENSGALG00000035099	LRRN1	leucine rich repeat neuronal 1
12	19527664	L_PO	-0.0501148	Neutral	chr12	19527664	19527664	1	*	NA	A	G	Distal Intergenic	12	19676690	19680119	3430	1	378796	NM_204370	-149026	ENSGALG00000008351	CAV3	caveolin 3
12	19973952	L_PO	0.0213876	Neutral	chr12	19973952	19973952	1	*	NA	A	G	Distal Intergenic	12	19916702	19919673	2972	1	751791	NM_001030606	57250	ENSGALG00000020745	RHO	rhodopsin
15	11070898	L_PO	0.119622	Neutral	chr15	11070898	11070898	1	*	NA	G	A	Distal Intergenic	15	11112091	11125582	13492	1	427717	NM_001031472	-41193	ENSGALG00000007937	SF3A1	splicing factor 3a subunit 1
15	11070907	L_PO	0.119622	Neutral	chr15	11070907	11070907	1	*	NA	A	G	Distal Intergenic	15	11112091	11125582	13492	1	427717	NM_001031472	-41184	ENSGALG00000007937	SF3A1	splicing factor 3a subunit 1
24	3869540	L_PO	-0.0117468	Neutral	chr24	3869540	3869540	1	*	NA	A	G	Intron (NM_204500/395161, intron 1 of 3)	24	3862586	3873345	10760	2	395161	NM_204500	3805	ENSGALG00000006715	OAF	out at first homolog
2	492378	L_PO	0.220643	Neutral	chr2	492378	492378	1	*	NA	C	T	Exon (NM_001006351/420367, exon 73 of 105)	2	467007	503021	36015	1	420367	NM_001006351	25371	ENSGALG00000033417	SSPO	SCO-spondin
2	561821	L_PO	0.165719	Neutral	chr2	561821	561821	1	*	NA	C	T	Distal Intergenic	2	565677	580850	15174	1	420372	NM_001278140	-3856	ENSGALG00000036870	ZNF767	zinc finger family member 767
2	689991	L_PO	0.220643	Neutral	chr2	689991	689991	1	*	NA	G	A	Distal Intergenic	2	633512	633609	98	1	100315989	NR_035248	56479	ENSGALG00000040384	MIR1749	microRNA 1749
2	892277	L_PO	0.220643	Neutral	chr2	892277	892277	1	*	NA	G	A	Distal Intergenic	2	901382	904955	3574	1	395466	NM_204719	-9105	ENSGALG00000032184	CSPG5	chondroitin sulfate proteoglycan 5
2	892278	L_PO	0.220643	Neutral	chr2	892278	892278	1	*	NA	A	G	Distal Intergenic	2	901382	904955	3574	1	395466	NM_204719	-9104	ENSGALG00000032184	CSPG5	chondroitin sulfate proteoglycan 5
10	17523218	L_PO	0.109074	Neutral	chr10	17523218	17523218	1	*	NA	C	G	Distal Intergenic	10	17518771	17518863	93	1	100315926	NR_035235	4447	ENSGALG00000025206	MIR1737	microRNA 1737
24	2056508	L_PO	-0.0713111	Neutral	chr24	2056508	2056508	1	*	NA	G	A	Intron (NM_204711/395450, intron 2 of 8)	24	2042399	2042475	77	1	100315735	NR_035087	14109	ENSGALG00000025328	MIR1601	microRNA 1601
24	2056509	L_PO	-0.0713111	Neutral	chr24	2056509	2056509	1	*	NA	G	A	Intron (NM_204711/395450, intron 2 of 8)	24	2042399	2042475	77	1	100315735	NR_035087	14110	ENSGALG00000025328	MIR1601	microRNA 1601
1	147458044	L_PO	0.0981491	Neutral	chr1	147458044	147458044	1	*	NA	G	A	Intron (NM_001277767/418790, intron 1 of 4)	1	147451550	147465106	13557	2	418790	NM_001277767	7062	ENSGALG00000019114	CLDN10	claudin 10
1	147458066	L_PO	0.0981491	Neutral	chr1	147458066	147458066	1	*	NA	G	A	Intron (NM_001277767/418790, intron 1 of 4)	1	147451550	147465106	13557	2	418790	NM_001277767	7040	ENSGALG00000019114	CLDN10	claudin 10
1	147458067	L_PO	0.0981491	Neutral	chr1	147458067	147458067	1	*	NA	T	G	Intron (NM_001277767/418790, intron 1 of 4)	1	147451550	147465106	13557	2	418790	NM_001277767	7039	ENSGALG00000019114	CLDN10	claudin 10
3	81852672	L_PO	0.0210558	Neutral	chr3	81852672	81852672	1	*	NA	C	T	Distal Intergenic	3	81564102	81564154	53	2	102465735	NR_105633	-288518	ENSGALG00000050252	MIR7465	microRNA 7465
3	81852684	L_PO	0.0210558	Neutral	chr3	81852684	81852684	1	*	NA	A	G	Distal Intergenic	3	81564102	81564154	53	2	102465735	NR_105633	-288530	ENSGALG00000050252	MIR7465	microRNA 7465
7	22480270	L_PO	0.106571	Neutral	chr7	22480270	22480270	1	*	NA	C	T	Distal Intergenic	7	22468025	22473319	5295	2	424212	NM_001006520	-6951	ENSGALG00000011386	BCS1L	BCS1 homolog, ubiquinol-cytochrome c reductase complex chaperone
17	8064911	L_PO	0.380106	Neutral	chr17	8064911	8064911	1	*	NA	T	C	Distal Intergenic	17	8044582	8059162	14581	2	417137	NM_001305681	-5749	ENSGALG00000043499	EGFL7	EGF like domain multiple 7
39	47010460	L_PO	0.072563	Neutral	NA	NA	NA	NA	NA	NA	NA	NA	NA	NA	NA	NA	NA	NA	NA	NA	NA	NA	NA	NA
8	25603558	L_PO	0.100087	Neutral	chr8	25603558	25603558	1	*	NA	T	C	Promoter (2-3kb)	8	25599262	25600992	1731	2	424659	NM_001277616	-2566	ENSGALG00000010789	PARS2	prolyl-tRNA synthetase 2, mitochondrial (putative)
17	5381282	L_PO	0.3675	Neutral	chr17	5381282	5381282	1	*	NA	G	A	Distal Intergenic	17	5405912	5406005	94	1	777849	NR_031469	-24630	ENSGALG00000018277	MIR199B1	microRNA 199b-1
22	9894	L_PO	0.0606776	Neutral	chr22	9894	9894	1	*	NA	T	C	Distal Intergenic	22	197998	198103	106	1	102465334	NR_105443	-188104	ENSGALG00000030046	MIR6576	microRNA 6576
9	19895942	L_PO	0.0780875	Neutral	chr9	19895942	19895942	1	*	NA	G	A	Distal Intergenic	9	19878954	19880948	1995	1	100858296	NM_001277717	16988	ENSGALG00000009312	RPL22L1	ribosomal protein L22 like 1
1	183703117	L_PO	-0.0542149	Neutral	chr1	183703117	183703117	1	*	NA	G	A	Distal Intergenic	1	183731120	183738421	7302	1	395683	NM_001293090	-28003	ENSGALG00000017183	MMP13	matrix metallopeptidase 13
1	183703137	L_PO	-0.0542149	Neutral	chr1	183703137	183703137	1	*	NA	T	C	Distal Intergenic	1	183731120	183738421	7302	1	395683	NM_001293090	-27983	ENSGALG00000017183	MMP13	matrix metallopeptidase 13
1	183703141	L_PO	-0.0542149	Neutral	chr1	183703141	183703141	1	*	NA	T	C	Distal Intergenic	1	183731120	183738421	7302	1	395683	NM_001293090	-27979	ENSGALG00000017183	MMP13	matrix metallopeptidase 13
15	11142683	L_PO	0.146322	Neutral	chr15	11142683	11142683	1	*	NA	C	T	Distal Intergenic	15	11112091	11125582	13492	1	427717	NM_001031472	30592	ENSGALG00000007937	SF3A1	splicing factor 3a subunit 1
39	34704430	L_PO	-0.0415567	Neutral	NA	NA	NA	NA	NA	NA	NA	NA	NA	NA	NA	NA	NA	NA	NA	NA	NA	NA	NA	NA
39	35047947	L_PO	0.011512	Neutral	NA	NA	NA	NA	NA	NA	NA	NA	NA	NA	NA	NA	NA	NA	NA	NA	NA	NA	NA	NA
2	92665175	L_PO	-0.0335665	Neutral	chr2	92665175	92665175	1	*	NA	G	A	Distal Intergenic	2	92619424	92624933	5510	1	421019	NM_001171768	45751	ENSGALG00000028682	CBLN2	cerebellin 2 precursor
3	4576148	L_PO	0.0596276	Neutral	chr3	4576148	4576148	1	*	NA	G	A	Distal Intergenic	3	4523961	4542289	18329	2	428551	NM_001031519	-33859	ENSGALG00000034768	ESF1	ESF1 nucleolar pre-rRNA processing protein homolog
6	11948174	L_PO	0.174101	Neutral	chr6	11948174	11948174	1	*	NA	C	T	Distal Intergenic	6	11907215	11935569	28355	1	423704	NM_001198738	40959	ENSGALG00000004325	P4HA1	prolyl 4-hydroxylase subunit alpha 1
6	11948186	L_PO	0.174101	Neutral	chr6	11948186	11948186	1	*	NA	G	A	Distal Intergenic	6	11907215	11935569	28355	1	423704	NM_001198738	40971	ENSGALG00000004325	P4HA1	prolyl 4-hydroxylase subunit alpha 1
23	1338455	L_PO	-0.0313034	Neutral	chr23	1338455	1338455	1	*	NA	G	A	Distal Intergenic	23	1506537	1508753	2217	1	395465	NM_204718	-168082	ENSGALG00000000678	CITED4	Cbp/p300 interacting transactivator with Glu/Asp rich carboxy-terminal domain 4
23	1341108	L_PO	0.022023	Neutral	chr23	1341108	1341108	1	*	NA	A	T	Distal Intergenic	23	1506537	1508753	2217	1	395465	NM_204718	-165429	ENSGALG00000000678	CITED4	Cbp/p300 interacting transactivator with Glu/Asp rich carboxy-terminal domain 4
31	2730121	L_PO	-0.0335665	Neutral	chr31	2730121	2730121	1	*	NA	C	T	Distal Intergenic	30	2626604	2631644	5041	1	100431102	NM_001184759	103517	NA	APEX1	apurinic/apyrimidinic endodeoxyribonuclease 1
33	6006647	L_PO	-0.0229063	Neutral	chr33	6006647	6006647	1	*	NA	G	C	Distal Intergenic	32	5982748	5983859	1112	2	395959	NM_205076	-22788	ENSGALG00000034306	NEUROD4	neuronal differentiation 4
39	55216552	L_PO	-0.0229063	Neutral	NA	NA	NA	NA	NA	NA	NA	NA	NA	NA	NA	NA	NA	NA	NA	NA	NA	NA	NA	NA
5	5836806	L_PO	0.181358	Neutral	chr5	5836806	5836806	1	*	NA	G	A	Distal Intergenic	5	5843001	5849927	6927	1	421600	NM_001199415	-6195	ENSGALG00000012032	PRRG4	proline rich and Gla domain 4
11	6375142	L_PO	0.00595612	Neutral	chr11	6375142	6375142	1	*	NA	A	G	Distal Intergenic	11	6508615	6522917	14303	1	415730	NM_001005839	-133473	ENSGALG00000003786	BRD7	bromodomain containing 7
28	3317867	L_PO	0.0185947	Neutral	chr28	3317867	3317867	1	*	NA	G	A	Promoter (<=1kb)	28	3317573	3317667	95	1	100315835	NR_035278	294	ENSGALG00000025505	MIR1777	microRNA 1777
12	2094585	L_PO	-0.025835	Neutral	chr12	2094585	2094585	1	*	NA	T	C	Distal Intergenic	12	2264031	2268470	4440	2	395335	NM_204626	173885	ENSGALG00000002260	CISH	cytokine inducible SH2 containing protein
31	2730134	L_PO	0.0497842	Neutral	chr31	2730134	2730134	1	*	NA	G	A	Distal Intergenic	30	2626604	2631644	5041	1	100431102	NM_001184759	103530	NA	APEX1	apurinic/apyrimidinic endodeoxyribonuclease 1
12	18976361	L_PO	-0.0550695	Neutral	chr12	18976361	18976361	1	*	NA	G	C	Distal Intergenic	12	18986975	18991321	4347	1	416108	NM_001277144	-10614	ENSGALG00000008308	BHLHE40	basic helix-loop-helix family member e40
7	12254652	L_PO	0.0641124	Neutral	chr7	12254652	12254652	1	*	NA	C	T	Distal Intergenic	7	12266533	12319410	52878	1	429011	NM_001318990	-11881	ENSGALG00000008501	KLF7	Kruppel like factor 7
2	63631191	L_PO	0.171395	Neutral	chr2	63631191	63631191	1	*	NA	T	C	Distal Intergenic	2	63286294	63299785	13492	1	395982	NM_205094	344897	ENSGALG00000012775	TFAP2A	transcription factor AP-2 alpha
10	1966553	L_PO	0.302565	Neutral	chr10	1966553	1966553	1	*	NA	C	T	Distal Intergenic	10	2023425	2025735	2311	1	415322	NM_001293211	-56872	ENSGALG00000027050	SENP8	SUMO/sentrin peptidase family member, NEDD8 specific
10	1966575	L_PO	0.302565	Neutral	chr10	1966575	1966575	1	*	NA	A	G	Distal Intergenic	10	2023425	2025735	2311	1	415322	NM_001293211	-56850	ENSGALG00000027050	SENP8	SUMO/sentrin peptidase family member, NEDD8 specific
9	3024906	L_PO	0.0286699	Neutral	chr9	3024906	3024906	1	*	NA	T	A	Intron (NM_001305060/424770, intron 1 of 8)	9	2867618	3029975	162358	2	424770	NM_001305060	5069	ENSGALG00000040316	GPC1	glypican 1
19	2975639	L_PO	-0.0134527	Neutral	chr19	2975639	2975639	1	*	NA	C	T	Distal Intergenic	19	2998219	3004485	6267	1	396542	NM_205530	-22580	ENSGALG00000029449	RFC2	replication factor C subunit 2
3	12666099	L_PO	0.0873478	Neutral	chr3	12666099	12666099	1	*	NA	C	T	Distal Intergenic	3	12687915	12693207	5293	2	416742	NM_001278083	27108	ENSGALG00000020729	NDUFAF5	NADH:ubiquinone oxidoreductase complex assembly factor 5
13	9461861	L_PO	-0.025455	Neutral	chr13	9461861	9461861	1	*	NA	A	C	Distal Intergenic	13	9525740	9568153	42414	1	416204	NM_001305209	-63879	ENSGALG00000002816	STK10	serine/threonine kinase 10
10	2288462	L_PO	0.0968699	Neutral	chr10	2288462	2288462	1	*	NA	G	A	Distal Intergenic	10	2179000	2190828	11829	2	415317	NM_001293210	-97634	ENSGALG00000001788	ADPGK	ADP dependent glucokinase
1	196390268	L_PO	0.239884	Neutral	chr1	196390268	196390268	1	*	NA	A	C	Distal Intergenic	1	196443820	196444982	1163	2	396114	NM_205195	54714	ENSGALG00000017327	P2RY6	pyrimidinergic receptor P2Y6
2	271205	L_PO	0.0921842	Neutral	chr2	271205	271205	1	*	NA	T	C	Distal Intergenic	2	316268	327811	11544	2	395809	NM_204963	56606	ENSGALG00000034284	SLC4A2	solute carrier family 4 member 2
3	5343004	L_PO	-0.0274799	Neutral	chr3	5343004	5343004	1	*	NA	T	C	Distal Intergenic	3	5661982	5666978	4997	1	395484	NM_204732	-318978	ENSGALG00000008732	CTAGE1	cutaneous T-cell lymphoma-associated antigen 1
4	13453623	L_PO	-0.0443785	Neutral	chr4	13453623	13453623	1	*	NA	G	C	Distal Intergenic	4	13437062	13437130	69	2	100315960	NR_035092	-16493	ENSGALG00000025153	MIR1606	microRNA 1606
4	13453868	L_PO	-0.0443785	Neutral	chr4	13453868	13453868	1	*	NA	T	C	Distal Intergenic	4	13437062	13437130	69	2	100315960	NR_035092	-16738	ENSGALG00000025153	MIR1606	microRNA 1606
4	13453876	L_PO	-0.0443785	Neutral	chr4	13453876	13453876	1	*	NA	G	A	Distal Intergenic	4	13437062	13437130	69	2	100315960	NR_035092	-16746	ENSGALG00000025153	MIR1606	microRNA 1606
4	13453891	L_PO	-0.0443785	Neutral	chr4	13453891	13453891	1	*	NA	G	A	Distal Intergenic	4	13437062	13437130	69	2	100315960	NR_035092	-16761	ENSGALG00000025153	MIR1606	microRNA 1606
4	13453903	L_PO	-0.0443785	Neutral	chr4	13453903	13453903	1	*	NA	C	T	Distal Intergenic	4	13437062	13437130	69	2	100315960	NR_035092	-16773	ENSGALG00000025153	MIR1606	microRNA 1606
8	23032582	L_PO	0.0079873	Neutral	chr8	23032582	23032582	1	*	NA	C	T	Distal Intergenic	8	23039992	23040099	108	2	100315853	NR_035312	7517	ENSGALG00000025458	MIR1809	microRNA 1809
9	14785242	L_PO	0.0079873	Neutral	chr9	14785242	14785242	1	*	NA	G	A	Intron (NM_001031567/429148, intron 1 of 12)	9	14499429	14804119	304691	2	429148	NM_001031567	18877	ENSGALG00000007337	LPP	LIM domain containing preferred translocation partner in lipoma
9	14802243	L_PO	0.0079873	Neutral	chr9	14802243	14802243	1	*	NA	G	A	Promoter (1-2kb)	9	14499429	14804119	304691	2	429148	NM_001031567	1876	ENSGALG00000007337	LPP	LIM domain containing preferred translocation partner in lipoma
10	18084855	L_PO	0.127444	Neutral	chr10	18084855	18084855	1	*	NA	G	A	Distal Intergenic	10	18059065	18064073	5009	2	415523	NM_001005823	-20782	ENSGALG00000007170	SNRPA1	small nuclear ribonucleoprotein polypeptide A'
18	2773759	L_PO	0.152463	Neutral	chr18	2773759	2773759	1	*	NA	T	A	Distal Intergenic	18	2594688	2691463	96776	2	417329	NM_001030700	-82296	ENSGALG00000001375	COX10	COX10, heme A:farnesyltransferase cytochrome c oxidase assembly factor
39	20975378	L_PO	0.0780648	Neutral	NA	NA	NA	NA	NA	NA	NA	NA	NA	NA	NA	NA	NA	NA	NA	NA	NA	NA	NA	NA
39	81959573	L_PO	0.344567	Neutral	NA	NA	NA	NA	NA	NA	NA	NA	NA	NA	NA	NA	NA	NA	NA	NA	NA	NA	NA	NA
39	81959600	L_PO	0.127444	Neutral	NA	NA	NA	NA	NA	NA	NA	NA	NA	NA	NA	NA	NA	NA	NA	NA	NA	NA	NA	NA
39	81959613	L_PO	0.180466	Neutral	NA	NA	NA	NA	NA	NA	NA	NA	NA	NA	NA	NA	NA	NA	NA	NA	NA	NA	NA	NA
4	4213665	L_PO	-0.0224708	Neutral	chr4	4213665	4213665	1	*	NA	A	G	Distal Intergenic	4	4321906	4326204	4299	1	378927	NM_204406	-108241	ENSGALG00000006406	BRS3	bombesin receptor subtype 3
4	4213676	L_PO	-0.0224708	Neutral	chr4	4213676	4213676	1	*	NA	C	T	Distal Intergenic	4	4321906	4326204	4299	1	378927	NM_204406	-108230	ENSGALG00000006406	BRS3	bombesin receptor subtype 3
4	82576167	L_PO	-0.0354013	Neutral	chr4	82576167	82576167	1	*	NA	G	A	Distal Intergenic	4	82578086	82594138	16053	2	422886	NM_001012889	17971	ENSGALG00000052529	RNF4	ring finger protein 4
12	1830649	L_PO	-0.0430099	Neutral	chr12	1830649	1830649	1	*	NA	A	G	Distal Intergenic	12	1863051	1867141	4091	2	425132	NM_001287196	36492	ENSGALG00000002131	NPRL2	NPR2-like, GATOR1 complex subunit
14	7144074	L_PO	0.0584883	Neutral	chr14	7144074	7144074	1	*	NA	C	T	Intron (NM_204660/395378, intron 1 of 3)	14	7139995	7157615	17621	1	395378	NM_204660	4079	ENSGALG00000038087	CACNG3	calcium voltage-gated channel auxiliary subunit gamma 3
15	4929895	L_PO	0.0291622	Neutral	chr15	4929895	4929895	1	*	NA	G	T	Distal Intergenic	15	4990569	4990656	88	1	100315966	NR_035125	-60674	ENSGALG00000025372	MIR1636	microRNA 1636
15	11056194	L_PO	-0.00696595	Neutral	chr15	11056194	11056194	1	*	NA	T	A	Distal Intergenic	15	11112091	11125582	13492	1	427717	NM_001031472	-55897	ENSGALG00000007937	SF3A1	splicing factor 3a subunit 1
1	48068681	L_PO	0.121552	Neutral	chr1	48068681	48068681	1	*	NA	G	A	Distal Intergenic	1	48071383	48071763	381	2	417956	NM_001079720	3082	ENSGALG00000050350	HIST1H2B7	histone cluster 1, H2B-VII (similar to human histone cluster 1, class H2B, member N)
1	56660782	L_PO	-0.0183323	Neutral	chr1	56660782	56660782	1	*	NA	T	C	Distal Intergenic	1	56550520	56584578	34059	1	418107	NM_001277393	110262	ENSGALG00000012834	AKR1D1	aldo-keto reductase family 1 member D1
1	197183145	L_PO	-0.030259	Neutral	chr1	197183145	197183145	1	*	NA	T	A	Distal Intergenic	1	197157405	197175421	18017	1	419081	NM_001030837	25740	ENSGALG00000017350	RRM1	ribonucleotide reductase catalytic subunit M1
1	197188103	L_PO	0.0634367	Neutral	chr1	197188103	197188103	1	*	NA	G	A	Distal Intergenic	1	197157405	197175421	18017	1	419081	NM_001030837	30698	ENSGALG00000017350	RRM1	ribonucleotide reductase catalytic subunit M1
1	197345633	L_PO	0.0634367	Neutral	chr1	197345633	197345633	1	*	NA	A	G	Distal Intergenic	1	197371004	197373890	2887	1	419049	NM_001030833	-25371	ENSGALG00000017299	RPS11	ribosomal protein S11
1	197451364	L_PO	0.0634367	Neutral	chr1	197451364	197451364	1	*	NA	G	A	Distal Intergenic	1	197467909	197473316	5408	1	374018	NM_204194	-16545	ENSGALG00000031642	ILK	integrin linked kinase
2	19813516	L_PO	0.121552	Neutral	chr2	19813516	19813516	1	*	NA	T	C	Distal Intergenic	2	19816816	19845645	28830	1	420520	NM_001024831	-3300	ENSGALG00000008686	TRDMT1	tRNA aspartic acid methyltransferase 1
2	33641220	L_PO	-0.0225722	Neutral	chr2	33641220	33641220	1	*	NA	C	T	Distal Intergenic	2	33997908	34016685	18778	2	420638	NM_001199628	375465	ENSGALG00000011211	HACL1	2-hydroxyacyl-CoA lyase 1
2	33641224	L_PO	-0.0225722	Neutral	chr2	33641224	33641224	1	*	NA	C	T	Distal Intergenic	2	33997908	34016685	18778	2	420638	NM_001199628	375461	ENSGALG00000011211	HACL1	2-hydroxyacyl-CoA lyase 1
2	33641251	L_PO	-0.0225722	Neutral	chr2	33641251	33641251	1	*	NA	A	G	Distal Intergenic	2	33997908	34016685	18778	2	420638	NM_001199628	375434	ENSGALG00000011211	HACL1	2-hydroxyacyl-CoA lyase 1
2	129742317	L_PO	0.0634367	Neutral	chr2	129742317	129742317	1	*	NA	T	C	Distal Intergenic	2	129839390	129866668	27279	2	420266	NM_001277427	124351	ENSGALG00000039011	DPYS	dihydropyrimidinase
3	3381285	L_PO	0.201195	Neutral	chr3	3381285	3381285	1	*	NA	C	T	Distal Intergenic	3	3366094	3369593	3500	1	395539	NM_204770	15191	ENSGALG00000030889	FOXA2	forkhead box A2
4	12468238	L_PO	-0.0439253	Neutral	chr4	12468238	12468238	1	*	NA	C	T	Promoter (<=1kb)	4	12468266	12468338	73	2	100316007	NR_035058	100	ENSGALG00000025264	MIR1573	microRNA 1573
4	12468271	L_PO	-0.0117468	Neutral	chr4	12468271	12468271	1	*	NA	C	G	Promoter (<=1kb)	4	12468266	12468338	73	2	100316007	NR_035058	67	ENSGALG00000025264	MIR1573	microRNA 1573
4	13407780	L_PO	-0.0183323	Neutral	chr4	13407780	13407780	1	*	NA	G	A	Distal Intergenic	4	13437062	13437130	69	2	100315960	NR_035092	29350	ENSGALG00000025153	MIR1606	microRNA 1606
4	15488934	L_PO	-0.0183323	Neutral	chr4	15488934	15488934	1	*	NA	T	C	Intron (NM_204862/395668, intron 21 of 29)	4	15556975	15557084	110	2	102465398	NR_105548	68150	ENSGALG00000026030	MIR6679	microRNA 6679
4	16448134	L_PO	-0.00571864	Neutral	chr4	16448134	16448134	1	*	NA	C	G	Promoter (<=1kb)	4	16441329	16448493	7165	2	422365	NM_001044651	359	ENSGALG00000008593	ATP1B4	ATPase Na+/K+ transporting family member beta 4
4	17542812	L_PO	-0.00571864	Neutral	chr4	17542812	17542812	1	*	NA	G	A	Distal Intergenic	4	17504433	17509306	4874	2	422385	NM_001031127	-33506	ENSGALG00000009065	VMA21	VMA21 vacuolar H+-ATPase homolog (S. cerevisiae)
4	32360323	L_PO	0.0634367	Neutral	chr4	32360323	32360323	1	*	NA	C	G	Distal Intergenic	4	32119492	32317394	197903	2	374131	NM_001159345	-42929	ENSGALG00000010035	NR3C2	nuclear receptor subfamily 3 group C member 2
4	68424081	L_PO	-0.0205513	Neutral	chr4	68424081	68424081	1	*	NA	C	T	Distal Intergenic	4	68643059	68647282	4224	2	770302	NM_001080212	223201	ENSGALG00000014261	UCHL1	ubiquitin C-terminal hydrolase L1
4	68516264	L_PO	-0.0336457	Neutral	chr4	68516264	68516264	1	*	NA	G	A	Distal Intergenic	4	68643059	68647282	4224	2	770302	NM_001080212	131018	ENSGALG00000014261	UCHL1	ubiquitin C-terminal hydrolase L1
6	10452351	L_PO	0.121552	Neutral	chr6	10452351	10452351	1	*	NA	C	T	Distal Intergenic	6	10373860	10450848	76989	1	378907	NM_204390	78491	ENSGALG00000003701	SGMS1	sphingomyelin synthase 1
6	23318856	L_PO	-0.00571864	Neutral	chr6	23318856	23318856	1	*	NA	C	G	Promoter (<=1kb)	6	23317903	23318012	110	1	102465351	NR_105472	953	ENSGALG00000026724	MIR6604	microRNA 6604
6	23609580	L_PO	0.0634367	Neutral	chr6	23609580	23609580	1	*	NA	C	T	Distal Intergenic	6	23613100	23633380	20281	1	374098	NM_204250	-3520	ENSGALG00000007666	KCNIP2	potassium voltage-gated channel interacting protein 2
6	23950553	L_PO	0.0634367	Neutral	chr6	23950553	23950553	1	*	NA	G	A	Distal Intergenic	6	23970218	23971215	998	1	100431103	NM_001178143	-19665	ENSGALG00000034189	LBX1	ladybird homeobox 1
6	34922798	L_PO	-0.0067143	Neutral	chr6	34922798	34922798	1	*	NA	G	C	Distal Intergenic	6	35270668	35292183	21516	1	423968	NM_001277384	-347870	ENSGALG00000010464	GLRX3	glutaredoxin 3
7	10056154	L_PO	-0.0344851	Neutral	chr7	10056154	10056154	1	*	NA	A	G	Distal Intergenic	7	9992198	10012237	20040	2	424052	NM_001006515	-43917	ENSGALG00000007958	GTF3C3	general transcription factor IIIC subunit 3
8	2770132	L_PO	-0.0415567	Neutral	chr8	2770132	2770132	1	*	NA	G	A	Distal Intergenic	8	2670025	2679771	9747	2	396397	NM_205426	-90361	ENSGALG00000002223	LHX9	LIM homeobox 9
8	4557545	L_PO	-0.00571864	Neutral	chr8	4557545	4557545	1	*	NA	C	T	Intron (NM_001252033/374031, intron 2 of 32)	8	4546294	4625309	79016	1	374031	NM_001252033	11251	ENSGALG00000002922	NOTCH2	notch 2
8	27428167	L_PO	-0.00571864	Neutral	chr8	27428167	27428167	1	*	NA	G	A	Intron (NM_205273/396210, intron 2 of 10)	8	27396885	27628797	231913	1	396210	NM_205273	31282	ENSGALG00000010924	NFIA	nuclear factor I A
9	2107016	L_PO	0.121552	Neutral	chr9	2107016	2107016	1	*	NA	G	C	Distal Intergenic	9	1733865	1899914	166050	2	395141	NM_204482	-207102	ENSGALG00000002155	HS6ST1	heparan sulfate 6-O-sulfotransferase 1
10	7312254	L_PO	-0.0301696	Neutral	chr10	7312254	7312254	1	*	NA	C	T	Intron (NM_001199751/374021, intron 1 of 13)	10	7273119	7315284	42166	2	374021	NM_001199751	3030	ENSGALG00000004171	RNF111	ring finger protein 111
12	3619366	L_PO	-0.0409234	Neutral	chr12	3619366	3619366	1	*	NA	A	G	Distal Intergenic	12	3602465	3612992	10528	2	396367	NM_205402	-6374	ENSGALG00000035645	GNAI2	G protein subunit alpha i2
12	7605569	L_PO	0.0634367	Neutral	chr12	7605569	7605569	1	*	NA	C	T	Intron (NM_205034/395895, intron 42 of 49)	12	7642055	7646115	4061	2	415995	NM_001025441	40546	ENSGALG00000005391	SELENOK	selenoprotein K
12	17780422	L_PO	0.201195	Neutral	chr12	17780422	17780422	1	*	NA	T	A	Distal Intergenic	12	18489499	18503711	14213	2	771801	NM_001256152	723289	ENSGALG00000008267	IL5RA	interleukin 5 receptor subunit alpha
12	19506555	L_PO	0.201195	Neutral	chr12	19506555	19506555	1	*	NA	C	T	Distal Intergenic	12	19676690	19680119	3430	1	378796	NM_204370	-170135	ENSGALG00000008351	CAV3	caveolin 3
12	19804421	L_PO	0.201195	Neutral	chr12	19804421	19804421	1	*	NA	A	G	Promoter (<=1kb)	12	19741075	19803428	62354	2	416115	NM_001030604	-993	ENSGALG00000008378	SRGAP3	SLIT-ROBO Rho GTPase activating protein 3
15	7748092	L_PO	0.0634367	Neutral	chr15	7748092	7748092	1	*	NA	T	C	Distal Intergenic	15	7818518	7836324	17807	2	416912	NM_001039266	88232	ENSGALG00000005654	PITPNB	phosphatidylinositol transfer protein beta
17	3834340	L_PO	0.0634367	Neutral	chr17	3834340	3834340	1	*	NA	C	G	Distal Intergenic	17	3939010	3944463	5454	1	417241	NM_001030693	-104670	ENSGALG00000007001	TLR4	toll like receptor 4
17	3837304	L_PO	0.0634367	Neutral	chr17	3837304	3837304	1	*	NA	T	C	Distal Intergenic	17	3939010	3944463	5454	1	417241	NM_001030693	-101706	ENSGALG00000007001	TLR4	toll like receptor 4
17	4775646	L_PO	-0.0303966	Neutral	chr17	4775646	4775646	1	*	NA	T	C	Distal Intergenic	17	5062654	5062756	103	1	102466187	NR_105566	-287008	ENSGALG00000028315	MIR6696	microRNA 6696
17	4775649	L_PO	-0.0303966	Neutral	chr17	4775649	4775649	1	*	NA	G	T	Distal Intergenic	17	5062654	5062756	103	1	102466187	NR_105566	-287005	ENSGALG00000028315	MIR6696	microRNA 6696
20	5438877	L_PO	0.0221329	Neutral	chr20	5438877	5438877	1	*	NA	G	A	Distal Intergenic	20	5418337	5432920	14584	2	419198	NM_001030855	-5957	ENSGALG00000004285	HNF4A	hepatocyte nuclear factor 4 alpha
25	3379929	L_PO	-0.0344851	Neutral	chr25	3379929	3379929	1	*	NA	G	A	Distal Intergenic	25	3328411	3329269	859	1	100858258	NM_001302173	51518	ENSGALG00000034458	S100A1	S100 calcium binding protein A1
27	4363247	L_PO	-0.0336457	Neutral	chr27	4363247	4363247	1	*	NA	G	T	Distal Intergenic	27	4119809	4123300	3492	1	428274	NM_001292069	243438	ENSGALG00000000349	PSMC5	proteasome 26S subunit, ATPase 5
28	2316526	L_PO	0.201195	Neutral	chr28	2316526	2316526	1	*	NA	C	T	Distal Intergenic	28	2326316	2326389	74	1	777909	NR_031558	-9790	ENSGALG00000021777	MIR211	microRNA 211
39	71807600	L_PO	0.0221329	Neutral	NA	NA	NA	NA	NA	NA	NA	NA	NA	NA	NA	NA	NA	NA	NA	NA	NA	NA	NA	NA
1	12819423	L_PO	0.0332994	Neutral	chr1	12819423	12819423	1	*	NA	A	G	Distal Intergenic	1	12915303	12921300	5998	1	768821	NM_001079486	-95880	ENSGALG00000008306	FGL2	fibrinogen like 2
28	3481461	L_PO	-0.00240595	Neutral	chr28	3481461	3481461	1	*	NA	C	G	Distal Intergenic	28	3463016	3469363	6348	1	396026	NM_205128	18445	ENSGALG00000037316	OCLN	occludin
1	44730946	L_PO	0.338639	Neutral	chr1	44730946	44730946	1	*	NA	G	A	Distal Intergenic	1	44872361	44891392	19032	2	417898	NM_001012810	160446	ENSGALG00000030515	UBE2N	ubiquitin conjugating enzyme E2 N
4	51393899	L_PO	0.160593	Neutral	chr4	51393899	51393899	1	*	NA	C	T	Distal Intergenic	4	51053219	51252069	198851	2	395997	NM_205105	-141830	ENSGALG00000011680	EPHA5	EPH receptor A5
8	28865261	L_PO	-0.0277509	Neutral	chr8	28865261	28865261	1	*	NA	A	G	Intron (NM_001031291/424700, intron 1 of 9)	8	28854640	28875786	21147	1	424700	NM_001031291	10621	ENSGALG00000011094	PDE4B	phosphodiesterase 4B
12	1027441	L_PO	0.338639	Neutral	chr12	1027441	1027441	1	*	NA	C	T	Distal Intergenic	12	975844	981282	5439	2	396032	NM_205133	-46159	ENSGALG00000001459	TNNC1	troponin C1, slow skeletal and cardiac type
13	16675455	L_PO	-0.0378172	Neutral	chr13	16675455	16675455	1	*	NA	C	T	Intron (NM_204547/395229, intron 3 of 10)	13	16620708	16678494	57787	2	395229	NM_204547	3039	ENSGALG00000006480	TCF7	transcription factor 7 (T-cell specific, HMG-box)
15	11075839	L_PO	-0.034725	Neutral	chr15	11075839	11075839	1	*	NA	G	A	Distal Intergenic	15	11112091	11125582	13492	1	427717	NM_001031472	-36252	ENSGALG00000007937	SF3A1	splicing factor 3a subunit 1
19	2905897	L_PO	-0.0664366	Neutral	chr19	2905897	2905897	1	*	NA	G	A	Distal Intergenic	19	2998219	3004485	6267	1	396542	NM_205530	-92322	ENSGALG00000029449	RFC2	replication factor C subunit 2
20	8978342	L_PO	-0.000636002	Neutral	chr20	8978342	8978342	1	*	NA	C	T	Distal Intergenic	20	9001255	9014412	13158	2	419244	NM_001032398	36070	ENSGALG00000005843	EEF1A2	eukaryotic translation elongation factor 1 alpha 2
20	9382812	L_PO	0.0552556	Neutral	chr20	9382812	9382812	1	*	NA	C	T	Promoter (2-3kb)	20	9380597	9384132	3536	1	374200	NM_204309	2215	ENSGALG00000034118	SOX18	SRY-box 18
25	208696	L_PO	0.117986	Neutral	chr25	208696	208696	1	*	NA	A	T	Distal Intergenic	25	174129	194799	20671	2	374026	NM_204200	-13897	ENSGALG00000000751	ARNT	aryl hydrocarbon receptor nuclear translocator
26	475402	L_PO	0.0466945	Neutral	chr26	475402	475402	1	*	NA	G	A	Distal Intergenic	26	481428	494950	13523	1	421172	NM_001031030	-6026	ENSGALG00000000541	ZC3H11B	zinc finger CCCH-type containing 11B pseudogene
26	597278	L_PO	0.0829481	Neutral	chr26	597278	597278	1	*	NA	T	C	Distal Intergenic	26	545104	573593	28490	1	421168	NM_001031029	52174	ENSGALG00000038948	KDM5B	lysine demethylase 5B
26	620691	L_PO	-0.0170228	Neutral	chr26	620691	620691	1	*	NA	G	A	Distal Intergenic	26	692323	692432	110	2	102465353	NR_105475	71741	ENSGALG00000028655	MIR6607	microRNA 6607
26	2167581	L_PO	0.0552556	Neutral	chr26	2167581	2167581	1	*	NA	G	A	Distal Intergenic	26	2124446	2124541	96	2	777868	NR_031488	-43040	ENSGALG00000018309	MIR135A-3	microRNA 135a-3
26	4893972	L_PO	0.00229801	Neutral	chr26	4893972	4893972	1	*	NA	G	A	Intron (NM_001030920/419912, intron 7 of 7)	26	4925634	4939940	14307	2	419922	NM_001030922	45968	ENSGALG00000039878	TFEB	transcription factor EB
27	6096935	L_PO	-0.0664366	Neutral	chr27	6096935	6096935	1	*	NA	C	T	Intron (NM_001080104/419989, intron 5 of 5)	27	6090482	6098133	7652	1	419989	NM_001080104	6453	ENSGALG00000001299	GIP	gastric inhibitory polypeptide
4	621655	L_PO	0.1092	Neutral	chr4	621655	621655	1	*	NA	C	A	Distal Intergenic	4	596830	596939	110	1	102465346	NR_105463	24825	ENSGALG00000033969	MIR6594	microRNA 6594
4	621664	L_PO	0.1092	Neutral	chr4	621664	621664	1	*	NA	T	C	Distal Intergenic	4	596830	596939	110	1	102465346	NR_105463	24834	ENSGALG00000033969	MIR6594	microRNA 6594
1	187172474	L_PO	-0.0336457	Neutral	chr1	187172474	187172474	1	*	NA	C	T	Distal Intergenic	1	187190211	187218915	28705	1	772206	NM_001164340	-17737	ENSGALG00000026639	SMCO4	single-pass membrane protein with coiled-coil domains 4
1	187172475	L_PO	-0.0336457	Neutral	chr1	187172475	187172475	1	*	NA	A	G	Distal Intergenic	1	187190211	187218915	28705	1	772206	NM_001164340	-17736	ENSGALG00000026639	SMCO4	single-pass membrane protein with coiled-coil domains 4
18	9046651	L_PO	0.20718	Neutral	chr18	9046651	9046651	1	*	NA	C	T	Intron (NM_204538/395215, intron 1 of 44)	18	9012919	9054195	41277	2	395215	NM_204538	7544	ENSGALG00000031895	SDK2	sidekick cell adhesion molecule 2
3	107317548	L_PO	0.0921842	Neutral	chr3	107317548	107317548	1	*	NA	C	G	Distal Intergenic	3	107328235	107354097	25863	1	396392	NM_001293106	-10687	ENSGALG00000016662	GATA4	GATA binding protein 4
33	4689667	L_PO	0.0265263	Neutral	chr33	4689667	4689667	1	*	NA	C	T	Intron (NM_205242/396170, intron 75 of 88)	32	4693931	4694040	110	2	102465361	NR_105487	4373	ENSGALG00000052241	MIR6619	microRNA 6619
20	10297979	L_PO	-0.0320676	Neutral	chr20	10297979	10297979	1	*	NA	C	T	Exon (NM_205026/395882, exon 16 of 18)	20	10297297	10301910	4614	2	395882	NM_205026	3931	ENSGALG00000006666	BPIFB2	BPI fold containing family B member 2
20	10299656	L_PO	-0.0320676	Neutral	chr20	10299656	10299656	1	*	NA	C	T	Promoter (2-3kb)	20	10297297	10301910	4614	2	395882	NM_205026	2254	ENSGALG00000006666	BPIFB2	BPI fold containing family B member 2
20	10299678	L_PO	-0.0320676	Neutral	chr20	10299678	10299678	1	*	NA	A	G	Promoter (2-3kb)	20	10297297	10301910	4614	2	395882	NM_205026	2232	ENSGALG00000006666	BPIFB2	BPI fold containing family B member 2
23	1929560	L_PO	0.22607	Neutral	chr23	1929560	1929560	1	*	NA	T	G	Intron (NM_001006311/419578, intron 6 of 8)	23	1924627	1933513	8887	1	419578	NM_001006311	4933	ENSGALG00000000895	NUDC	nuclear distribution C, dynein complex regulator
39	64622363	L_PO	0.297317	Neutral	NA	NA	NA	NA	NA	NA	NA	NA	NA	NA	NA	NA	NA	NA	NA	NA	NA	NA	NA	NA
39	64622406	L_PO	0.297317	Neutral	NA	NA	NA	NA	NA	NA	NA	NA	NA	NA	NA	NA	NA	NA	NA	NA	NA	NA	NA	NA
18	2132404	L_PO	-0.00644233	Neutral	chr18	2132404	2132404	1	*	NA	G	A	Intron (NM_001030698/417321, intron 6 of 7)	18	2096013	2172073	76061	2	417321	NM_001030698	39669	ENSGALG00000001238	STX8	syntaxin 8
27	7637569	L_PO	0.0862225	Neutral	chr27	7637569	7637569	1	*	NA	G	A	Distal Intergenic	27	7642263	7646075	3813	2	100858653	NM_001318408	8506	ENSGALG00000023821	DHX58	DExH-box helicase 58
1	375853	L_PO	0.0839288	Neutral	chr1	375853	375853	1	*	NA	G	A	Distal Intergenic	1	387693	391620	3928	1	426865	NM_001278112	-11840	ENSGALG00000032458	RABL2A	RAB, member of RAS oncogene family-like 2A
1	557617	L_PO	0.01607	Neutral	chr1	557617	557617	1	*	NA	C	T	Distal Intergenic	1	572202	572311	110	1	102465417	NR_105579	-14585	ENSGALG00000034440	MIR6708	microRNA 6708
1	645681	L_PO	0.0839288	Neutral	chr1	645681	645681	1	*	NA	G	A	Distal Intergenic	1	596813	596909	97	1	100315910	NR_035090	48868	ENSGALG00000038707	MIR1604	microRNA 1604
1	176623223	L_PO	0.118512	Neutral	chr1	176623223	176623223	1	*	NA	T	C	Distal Intergenic	1	176669165	176726088	56924	1	418921	NM_001012829	-45942	ENSGALG00000017084	UBL3	ubiquitin like 3
1	178581304	L_PO	0.01607	Neutral	chr1	178581304	178581304	1	*	NA	C	T	Distal Intergenic	1	178382950	178420156	37207	2	418937	NM_001030829	-161148	ENSGALG00000017111	NUP58	nucleoporin 58
1	178581342	L_PO	0.01607	Neutral	chr1	178581342	178581342	1	*	NA	G	A	Distal Intergenic	1	178382950	178420156	37207	2	418937	NM_001030829	-161186	ENSGALG00000017111	NUP58	nucleoporin 58
2	116425532	L_PO	-0.0347442	Neutral	chr2	116425532	116425532	1	*	NA	C	T	Distal Intergenic	2	116636074	116636143	70	2	100315718	NR_035054	210611	ENSGALG00000047010	MIR1569-2	microRNA 1569-2
3	31959572	L_PO	0.01607	Neutral	chr3	31959572	31959572	1	*	NA	C	T	Distal Intergenic	3	32104950	32108707	3758	2	421467	NM_001031059	149135	ENSGALG00000047977	NANP	N-acetylneuraminic acid phosphatase
3	31959573	L_PO	0.01607	Neutral	chr3	31959573	31959573	1	*	NA	A	G	Distal Intergenic	3	32104950	32108707	3758	2	421467	NM_001031059	149134	ENSGALG00000047977	NANP	N-acetylneuraminic acid phosphatase
3	52363643	L_PO	0.153542	Neutral	chr3	52363643	52363643	1	*	NA	G	A	Distal Intergenic	3	52201917	52238024	36108	2	395701	NM_204885	-125619	ENSGALG00000013742	EZR	ezrin
4	684060	L_PO	0.118512	Neutral	chr4	684060	684060	1	*	NA	G	A	Distal Intergenic	4	596830	596939	110	1	102465346	NR_105463	87230	ENSGALG00000033969	MIR6594	microRNA 6594
4	14916014	L_PO	0.0839288	Neutral	chr4	14916014	14916014	1	*	NA	C	T	Distal Intergenic	4	15290459	15521568	231110	1	395668	NM_204862	-374445	ENSGALG00000008442	TENM1	teneurin transmembrane protein 1
6	30975148	L_PO	0.118512	Neutral	chr6	30975148	30975148	1	*	NA	A	T	Distal Intergenic	6	30954310	30963313	9004	1	423928	NM_001031239	20838	ENSGALG00000009336	FAM45A	family with sequence similarity 45 member A
6	32481387	L_PO	0.0839288	Neutral	chr6	32481387	32481387	1	*	NA	A	G	Distal Intergenic	6	32458873	32470399	11527	1	423949	NM_001006506	22514	ENSGALG00000009681	BUB3	BUB3, mitotic checkpoint protein
9	17379551	L_PO	0.0839288	Neutral	chr9	17379551	17379551	1	*	NA	G	A	Distal Intergenic	9	17344937	17354031	9095	2	424970	NM_001006552	-25520	ENSGALG00000008889	TTC14	tetratricopeptide repeat domain 14
9	17379575	L_PO	0.118512	Neutral	chr9	17379575	17379575	1	*	NA	T	C	Distal Intergenic	9	17344937	17354031	9095	2	424970	NM_001006552	-25544	ENSGALG00000008889	TTC14	tetratricopeptide repeat domain 14
9	17379587	L_PO	0.118512	Neutral	chr9	17379587	17379587	1	*	NA	C	T	Distal Intergenic	9	17344937	17354031	9095	2	424970	NM_001006552	-25556	ENSGALG00000008889	TTC14	tetratricopeptide repeat domain 14
11	1100918	L_PO	0.355876	Neutral	chr11	1100918	1100918	1	*	NA	C	G	Distal Intergenic	11	1107575	1138059	30485	1	396274	NM_205332	-6657	ENSGALG00000001817	CTCF	CCCTC-binding factor
11	9105967	L_PO	0.189029	Neutral	chr11	9105967	9105967	1	*	NA	G	A	Distal Intergenic	11	8957145	8957229	85	1	100315997	NR_035292	148822	ENSGALG00000025360	MIR1791	microRNA 1791
12	3007241	L_PO	0.0839288	Neutral	chr12	3007241	3007241	1	*	NA	G	C	Promoter (2-3kb)	12	3002525	3009744	7220	2	427573	NM_001031463	2503	ENSGALG00000003103	MST1R	macrophage stimulating 1 receptor
12	3007261	L_PO	0.0839288	Neutral	chr12	3007261	3007261	1	*	NA	C	T	Promoter (2-3kb)	12	3002525	3009744	7220	2	427573	NM_001031463	2483	ENSGALG00000003103	MST1R	macrophage stimulating 1 receptor
12	3572104	L_PO	0.159322	Neutral	chr12	3572104	3572104	1	*	NA	G	A	Distal Intergenic	12	3582367	3596748	14382	1	374109	NM_204258	-10263	ENSGALG00000029621	SEMA3F	semaphorin 3F
13	4304684	L_PO	0.0497842	Neutral	chr13	4304684	4304684	1	*	NA	A	C	Distal Intergenic	13	4533164	4540169	7006	1	395301	NM_204602	-228480	ENSGALG00000002118	KCNMB1	potassium calcium-activated channel subfamily M regulatory beta subunit 1
14	7470343	L_PO	0.153542	Neutral	chr14	7470343	7470343	1	*	NA	C	T	Distal Intergenic	14	7338720	7358632	19913	1	416578	NM_001277564	131623	ENSGALG00000006156	COG7	component of oligomeric golgi complex 7
14	7474118	L_PO	0.153542	Neutral	chr14	7474118	7474118	1	*	NA	C	T	Distal Intergenic	14	7338720	7358632	19913	1	416578	NM_001277564	135398	ENSGALG00000006156	COG7	component of oligomeric golgi complex 7
14	7484728	L_PO	0.22498	Neutral	chr14	7484728	7484728	1	*	NA	C	G	Distal Intergenic	14	7338720	7358632	19913	1	416578	NM_001277564	146008	ENSGALG00000006156	COG7	component of oligomeric golgi complex 7
14	8877055	L_PO	0.153542	Neutral	chr14	8877055	8877055	1	*	NA	G	A	Distal Intergenic	14	8879241	8882217	2977	2	416609	NM_001277172	5162	ENSGALG00000006861	COQ7	coenzyme Q7, hydroxylase
14	8877094	L_PO	0.153542	Neutral	chr14	8877094	8877094	1	*	NA	C	T	Distal Intergenic	14	8879241	8882217	2977	2	416609	NM_001277172	5123	ENSGALG00000006861	COQ7	coenzyme Q7, hydroxylase
14	13409470	L_PO	0.01607	Neutral	chr14	13409470	13409470	1	*	NA	G	A	Distal Intergenic	14	13402002	13403341	1340	1	395915	NM_001282217	7468	ENSGALG00000002688	NME4	NME/NM23 nucleoside diphosphate kinase 4
14	13683424	L_PO	0.0497842	Neutral	chr14	13683424	13683424	1	*	NA	G	A	Distal Intergenic	14	13631802	13656292	24491	1	416398	NM_001079718	51622	ENSGALG00000031416	UBN1	ubinuclein 1
14	13732345	L_PO	0.0839288	Neutral	chr14	13732345	13732345	1	*	NA	C	T	Distal Intergenic	14	13793040	13797471	4432	2	416392	NM_001030627	65126	ENSGALG00000002044	EEF2KMT	eukaryotic elongation factor 2 lysine methyltransferase
18	926310	L_PO	-0.0172219	Neutral	chr18	926310	926310	1	*	NA	A	G	Distal Intergenic	18	808175	840959	32785	2	427790	NM_001080715	-85351	ENSGALG00000001021	MYOCD	myocardin
18	1625285	L_PO	0.118512	Neutral	chr18	1625285	1625285	1	*	NA	A	G	Distal Intergenic	18	1701772	1724680	22909	1	417317	NM_001030696	-76487	ENSGALG00000001163	NDEL1	nudE neurodevelopment protein 1 like 1
18	1625311	L_PO	0.118512	Neutral	chr18	1625311	1625311	1	*	NA	A	T	Distal Intergenic	18	1701772	1724680	22909	1	417317	NM_001030696	-76461	ENSGALG00000001163	NDEL1	nudE neurodevelopment protein 1 like 1
18	1923742	L_PO	0.153542	Neutral	chr18	1923742	1923742	1	*	NA	C	G	Distal Intergenic	18	1725828	1818906	93079	2	396465	NM_205474	-104836	ENSGALG00000001183	MYH10	myosin, heavy chain 10, non-muscle
19	6473347	L_PO	0.211931	Neutral	chr19	6473347	6473347	1	*	NA	G	A	Distal Intergenic	19	6419077	6441328	22252	1	417591	NM_001006222	54270	ENSGALG00000004326	GOSR1	golgi SNAP receptor complex member 1
19	7344493	L_PO	0.153542	Neutral	chr19	7344493	7344493	1	*	NA	T	A	Distal Intergenic	19	7340144	7340237	94	2	100315856	NR_035317	-4256	ENSGALG00000021775	MIR130C	microRNA 130c
19	7720855	L_PO	0.211931	Neutral	chr19	7720855	7720855	1	*	NA	G	A	Distal Intergenic	19	7735479	7760347	24869	2	373989	NM_001030537	39492	ENSGALG00000005285	TBX4	T-box 4
19	7720880	L_PO	0.211931	Neutral	chr19	7720880	7720880	1	*	NA	C	A	Distal Intergenic	19	7735479	7760347	24869	2	373989	NM_001030537	39467	ENSGALG00000005285	TBX4	T-box 4
20	5159020	L_PO	0.01607	Neutral	chr20	5159020	5159020	1	*	NA	G	A	Distal Intergenic	20	5127360	5141905	14546	1	419184	NM_001007869	31660	ENSGALG00000003932	SDC4	syndecan 4
22	88608	L_PO	-0.0172219	Neutral	chr22	88608	88608	1	*	NA	G	A	Distal Intergenic	22	197998	198103	106	1	102465334	NR_105443	-109390	ENSGALG00000030046	MIR6576	microRNA 6576
27	6044569	L_PO	-0.0172219	Neutral	chr27	6044569	6044569	1	*	NA	G	T	Promoter (1-2kb)	27	6045993	6048245	2253	1	100859179	NM_001302108	-1424	ENSGALG00000031205	GNGT2	G protein subunit gamma transducin 2
27	7069680	L_PO	0.277224	Neutral	chr27	7069680	7069680	1	*	NA	G	A	Distal Intergenic	27	7052795	7052914	120	1	102465314	NR_105412	16885	ENSGALG00000028030	MIR6547	microRNA 6547
33	1990674	L_PO	-0.0172219	Neutral	chr33	1990674	1990674	1	*	NA	C	A	Distal Intergenic	32	3635699	3637068	1370	1	776487	NM_001319014	-1645025	ENSGALG00000038692	GR42L6	G-protein coupled receptor 42-like 6
NW_020110165.1	149171	L_PO	0.0497842	Neutral	NA	NA	NA	NA	NA	NA	NA	NA	NA	NA	NA	NA	NA	NA	NA	NA	NA	NA	NA	NA
4	49696350	L_PO	0.380106	Neutral	chr4	49696350	49696350	1	*	NA	G	A	Distal Intergenic	4	49727972	49728965	994	1	404269	NM_206905	-31622	ENSGALG00000042020	CG-16	galectin CG-16
4	49696368	L_PO	0.380106	Neutral	chr4	49696368	49696368	1	*	NA	A	G	Distal Intergenic	4	49727972	49728965	994	1	404269	NM_206905	-31604	ENSGALG00000042020	CG-16	galectin CG-16
17	3842113	L_PO	-0.0136583	Neutral	chr17	3842113	3842113	1	*	NA	C	T	Distal Intergenic	17	3939010	3944463	5454	1	417241	NM_001030693	-96897	ENSGALG00000007001	TLR4	toll like receptor 4
17	3842159	L_PO	-0.0136583	Neutral	chr17	3842159	3842159	1	*	NA	A	G	Distal Intergenic	17	3939010	3944463	5454	1	417241	NM_001030693	-96851	ENSGALG00000007001	TLR4	toll like receptor 4
17	3882720	L_PO	-0.0192075	Neutral	chr17	3882720	3882720	1	*	NA	A	G	Distal Intergenic	17	3939010	3944463	5454	1	417241	NM_001030693	-56290	ENSGALG00000007001	TLR4	toll like receptor 4
17	3882723	L_PO	-0.00523402	Neutral	chr17	3882723	3882723	1	*	NA	C	T	Distal Intergenic	17	3939010	3944463	5454	1	417241	NM_001030693	-56287	ENSGALG00000007001	TLR4	toll like receptor 4
28	1661732	L_PO	0.0210558	Neutral	chr28	1661732	1661732	1	*	NA	A	G	Distal Intergenic	28	1674278	1677219	2942	2	420093	NM_001326492	15487	ENSGALG00000044970	LARP6L	La ribonucleoprotein domain family member 6-like
2	138054639	L_PO	0.080542	Neutral	chr2	138054639	138054639	1	*	NA	C	T	Distal Intergenic	2	138061816	138086470	24655	2	420343	NM_001030956	31831	ENSGALG00000041202	FBXO32	F-box protein 32
2	79787460	L_PO	-0.0645144	Neutral	chr2	79787460	79787460	1	*	NA	T	C	Promoter (<=1kb)	2	79786750	79803216	16467	1	420938	NM_001031004	710	ENSGALG00000013064	NSUN2	NOP2/Sun RNA methyltransferase family member 2
9	1285190	L_PO	0.00871418	Neutral	chr9	1285190	1285190	1	*	NA	G	T	Distal Intergenic	9	1232427	1255484	23058	2	424744	NM_001010841	-29706	ENSGALG00000036327	NGEF	neuronal guanine nucleotide exchange factor
11	15463131	L_PO	-0.0183323	Neutral	chr11	15463131	15463131	1	*	NA	A	C	Intron (NM_001364902/395346, intron 4 of 11)	11	15458805	15472623	13819	1	395346	NM_001364902	4326	ENSGALG00000005408	BCO1	beta-carotene oxygenase 1
13	4039198	L_PO	0.011512	Neutral	chr13	4039198	4039198	1	*	NA	G	T	Distal Intergenic	13	4020680	4031793	11114	2	396203	NM_205267	-7405	ENSGALG00000002197	NPM1	nucleophosmin
14	13627746	L_PO	-0.0439253	Neutral	chr14	13627746	13627746	1	*	NA	C	T	Promoter (<=1kb)	14	13627365	13630644	3280	1	416399	NM_001282230	381	ENSGALG00000027635	NME3	NME/NM23 nucleoside diphosphate kinase 3
21	775495	L_PO	-0.0542149	Neutral	chr21	775495	775495	1	*	NA	G	A	Distal Intergenic	21	642819	645472	2654	1	373937	NM_204141	132676	ENSGALG00000000719	RPL22	ribosomal protein L22
23	1379778	L_PO	0.049084	Neutral	chr23	1379778	1379778	1	*	NA	A	G	Distal Intergenic	23	1506537	1508753	2217	1	395465	NM_204718	-126759	ENSGALG00000000678	CITED4	Cbp/p300 interacting transactivator with Glu/Asp rich carboxy-terminal domain 4
23	1566548	L_PO	0.049084	Neutral	chr23	1566548	1566548	1	*	NA	C	T	Distal Intergenic	23	1570006	1573804	3799	2	419566	NM_001030892	7256	ENSGALG00000000734	RPA2	replication protein A2
23	2609380	L_PO	-0.0516881	Neutral	chr23	2609380	2609380	1	*	NA	T	C	Intron (NM_204492/395153, intron 1 of 30)	23	2585261	2955750	370490	1	395153	NM_204492	24119	ENSGALG00000031440	PTPRU	protein tyrosine phosphatase, receptor type U
26	1803214	L_PO	-0.0183323	Neutral	chr26	1803214	1803214	1	*	NA	G	A	Distal Intergenic	26	1772474	1772583	110	2	102465360	NR_105486	-30631	ENSGALG00000027673	MIR6618	microRNA 6618
33	3806198	L_PO	-0.0409234	Neutral	chr33	3806198	3806198	1	*	NA	G	A	Promoter (2-3kb)	32	3808915	3808996	82	1	100498692	NR_035348	-2717	ENSGALG00000029305	MIR3534	microRNA 3534
33	4127680	L_PO	-0.0344851	Neutral	chr33	4127680	4127680	1	*	NA	G	T	Promoter (1-2kb)	32	4126593	4132601	6009	1	425613	NM_001257372	1087	ENSGALG00000039315	MARS	methionyl-tRNA synthetase
2	86000060	L_PO	-0.02726	Neutral	chr2	86000060	86000060	1	*	NA	T	C	Distal Intergenic	2	86044964	86053142	8179	2	373974	NM_001001744	53082	ENSGALG00000022896	IRX4	iroquois homeobox 4
2	86000062	L_PO	-0.02726	Neutral	chr2	86000062	86000062	1	*	NA	G	C	Distal Intergenic	2	86044964	86053142	8179	2	373974	NM_001001744	53080	ENSGALG00000022896	IRX4	iroquois homeobox 4
2	86000063	L_PO	0.0504512	Neutral	chr2	86000063	86000063	1	*	NA	T	C	Distal Intergenic	2	86044964	86053142	8179	2	373974	NM_001001744	53079	ENSGALG00000022896	IRX4	iroquois homeobox 4
4	381911	L_PO	0.170857	Neutral	chr4	381911	381911	1	*	NA	T	C	Distal Intergenic	4	382939	391887	8949	2	422166	NM_001083360	9976	ENSGALG00000031094	EDA2R	ectodysplasin A2 receptor
14	13055576	L_PO	-0.0387389	Neutral	chr14	13055576	13055576	1	*	NA	G	A	Distal Intergenic	14	12988458	13046995	58538	2	395339	NM_204630	-8581	ENSGALG00000007779	ADCY9	adenylate cyclase 9
24	1959788	L_PO	-0.0440252	Neutral	chr24	1959788	1959788	1	*	NA	G	A	Intron (NM_204711/395450, intron 1 of 8)	24	1893857	2137969	244113	1	395450	NM_204711	65931	ENSGALG00000001437	NTM	neurotrimin
2	126910471	L_PO	0.0539696	Neutral	chr2	126910471	126910471	1	*	NA	G	C	Intron (NM_001277421/420238, intron 2 of 7)	2	126884501	127048754	164254	1	420238	NM_001277421	25970	ENSGALG00000030866	CPQ	carboxypeptidase Q
5	660748	L_PO	-0.000636002	Neutral	chr5	660748	660748	1	*	NA	G	T	Promoter (1-2kb)	5	659972	661807	1836	2	395123	NM_204469	1059	ENSGALG00000040247	AIP	aryl hydrocarbon receptor interacting protein
5	1055854	L_PO	-0.000636002	Neutral	chr5	1055854	1055854	1	*	NA	G	A	Distal Intergenic	5	1073433	1088410	14978	1	423010	NM_001364654	-17579	ENSGALG00000033675	BAHD1	bromo adjacent homology domain containing 1
5	58721582	L_PO	-0.0452824	Neutral	chr5	58721582	58721582	1	*	NA	A	G	Distal Intergenic	5	58714584	58717421	2838	2	396165	NM_205237	-4161	ENSGALG00000012429	BMP4	bone morphogenetic protein 4
9	16126829	L_PO	0.0764103	Neutral	chr9	16126829	16126829	1	*	NA	G	A	Distal Intergenic	9	16103738	16105679	1942	2	424954	NM_001277468	-21150	ENSGALG00000008534	POLR2H	RNA polymerase II subunit H
9	16571571	L_PO	0.169669	Neutral	chr9	16571571	16571571	1	*	NA	T	G	Promoter (2-3kb)	9	16569520	16586725	17206	1	424963	NM_001031318	2051	ENSGALG00000008807	DCUN1D1	defective in cullin neddylation 1 domain containing 1
9	19576074	L_PO	0.0764103	Neutral	chr9	19576074	19576074	1	*	NA	G	A	Intron (NM_001252324/424984, intron 2 of 24)	9	19471769	19591860	120092	2	424984	NM_001252324	15786	ENSGALG00000009222	FNDC3B	fibronectin type III domain containing 3B
14	12541761	L_PO	0.0876128	Neutral	chr14	12541761	12541761	1	*	NA	T	C	Distal Intergenic	14	12534748	12537899	3152	1	426121	NM_001031359	7013	ENSGALG00000007473	MRPL28	mitochondrial ribosomal protein L28
15	7084712	L_PO	0.0256036	Neutral	chr15	7084712	7084712	1	*	NA	C	T	Distal Intergenic	15	7041591	7058666	17076	1	776286	NM_001305644	43121	ENSGALG00000013851	UBE3B	ubiquitin protein ligase E3B
18	4720691	L_PO	0.0876128	Neutral	chr18	4720691	4720691	1	*	NA	T	C	Distal Intergenic	18	4707392	4709115	1724	1	396233	NM_205296	13299	ENSGALG00000002286	H3F3B	H3 histone, family 3B
26	731488	L_PO	-0.034725	Neutral	chr26	731488	731488	1	*	NA	T	C	Distal Intergenic	26	692323	692432	110	2	102465353	NR_105475	-39056	ENSGALG00000028655	MIR6607	microRNA 6607
14	13750965	L_PO	-0.0320676	Neutral	chr14	13750965	13750965	1	*	NA	G	A	Distal Intergenic	14	13793040	13797471	4432	2	416392	NM_001030627	46506	ENSGALG00000002044	EEF2KMT	eukaryotic elongation factor 2 lysine methyltransferase
21	4846116	L_PO	0.0955434	Neutral	chr21	4846116	4846116	1	*	NA	A	G	Promoter (2-3kb)	21	4842054	4843618	1565	2	426747	NM_001184949	-2498	ENSGALG00000014176	PLA2G2E	phospholipase A2 group IIE
21	4846118	L_PO	0.0955434	Neutral	chr21	4846118	4846118	1	*	NA	G	A	Promoter (2-3kb)	21	4842054	4843618	1565	2	426747	NM_001184949	-2500	ENSGALG00000014176	PLA2G2E	phospholipase A2 group IIE
5	12689114	L_PO	0.114987	Neutral	chr5	12689114	12689114	1	*	NA	G	A	Distal Intergenic	5	12656754	12667306	10553	2	395799	NM_204956	-21808	ENSGALG00000006236	TPH1	tryptophan hydroxylase 1
5	12689117	L_PO	0.0810068	Neutral	chr5	12689117	12689117	1	*	NA	A	G	Distal Intergenic	5	12656754	12667306	10553	2	395799	NM_204956	-21811	ENSGALG00000006236	TPH1	tryptophan hydroxylase 1
5	12689123	L_PO	0.0810068	Neutral	chr5	12689123	12689123	1	*	NA	A	G	Distal Intergenic	5	12656754	12667306	10553	2	395799	NM_204956	-21817	ENSGALG00000006236	TPH1	tryptophan hydroxylase 1
27	7454910	L_PO	0.299879	Neutral	chr27	7454910	7454910	1	*	NA	T	C	Distal Intergenic	27	7445505	7449377	3873	2	100858439	NM_001277984	-5533	ENSGALG00000051754	KRT17	keratin 17
13	3351561	L_PO	0.0447961	Neutral	chr13	3351561	3351561	1	*	NA	C	T	Distal Intergenic	13	3205719	3231017	25299	2	373948	NM_204147	-120544	ENSGALG00000002478	MATR3	matrin 3
26	2828405	L_PO	0.119622	Neutral	chr26	2828405	2828405	1	*	NA	T	C	Distal Intergenic	26	2853526	2853635	110	2	102465383	NR_105523	25230	ENSGALG00000026712	MIR6654	microRNA 6654
9	15609384	L_PO	0.1092	Neutral	chr9	15609384	15609384	1	*	NA	A	G	Distal Intergenic	9	15756290	15759481	3192	1	424940	NM_001031317	-146906	ENSGALG00000007899	CHRND	cholinergic receptor nicotinic delta subunit
5	313024	L_PO	0.0441868	Neutral	chr5	313024	313024	1	*	NA	T	C	Intron (NM_204216/374050, intron 26 of 26)	5	300441	302636	2196	1	395691	NM_204878	12583	ENSGALG00000039242	PGA5	pepsinogen 5, group I (pepsinogen A)
5	313067	L_PO	0.106543	Neutral	chr5	313067	313067	1	*	NA	A	G	Intron (NM_204216/374050, intron 26 of 26)	5	300441	302636	2196	1	395691	NM_204878	12626	ENSGALG00000039242	PGA5	pepsinogen 5, group I (pepsinogen A)
5	37182886	L_PO	0.0510918	Neutral	chr5	37182886	37182886	1	*	NA	C	T	Distal Intergenic	5	36928525	36946793	18269	1	395740	NM_204912	254361	ENSGALG00000010114	PAX9	paired box 9
11	15039968	L_PO	0.107036	Neutral	chr11	15039968	15039968	1	*	NA	C	T	Distal Intergenic	11	15126530	15131247	4718	1	415802	NM_001277615	-86562	ENSGALG00000005402	DYNLRB2	dynein light chain roadblock-type 2
26	1933448	L_PO	-0.0558139	Neutral	chr26	1933448	1933448	1	*	NA	T	C	Exon (NM_001004493/419824, exon 7 of 31)	26	1900570	1977064	76495	1	419824	NM_001160324	32878	ENSGALG00000031776	NFASC	neurofascin
2	129254401	L_PO	-0.0346545	Neutral	chr2	129254401	129254401	1	*	NA	G	C	Promoter (<=1kb)	2	129255360	129282545	27186	1	378788	NM_001271931	-959	ENSGALG00000030626	FZD6	frizzled class receptor 6
4	83102107	L_PO	-0.0277509	Neutral	chr4	83102107	83102107	1	*	NA	T	C	Distal Intergenic	4	83117806	83129651	11846	2	422894	NM_001293173	27544	ENSGALG00000024486	C4orf48	chromosome 4 open reading frame 48
4	83102122	L_PO	-0.0277509	Neutral	chr4	83102122	83102122	1	*	NA	T	C	Distal Intergenic	4	83117806	83129651	11846	2	422894	NM_001293173	27529	ENSGALG00000024486	C4orf48	chromosome 4 open reading frame 48
4	83102127	L_PO	-0.0277509	Neutral	chr4	83102127	83102127	1	*	NA	G	A	Distal Intergenic	4	83117806	83129651	11846	2	422894	NM_001293173	27524	ENSGALG00000024486	C4orf48	chromosome 4 open reading frame 48
12	11844380	L_PO	-0.0170228	Neutral	chr12	11844380	11844380	1	*	NA	G	A	Exon (NM_001278496/416048, exon 17 of 19)	12	11861553	11872716	11164	1	427590	NM_001031464	-17173	ENSGALG00000033529	BRPF1	bromodomain and PHD finger containing 1
1	10431334	L_PO	0.0124458	Neutral	chr1	10431334	10431334	1	*	NA	G	A	Intron (NM_001177322/768444, intron 2 of 37)	1	10375977	10734880	358904	1	768444	NM_001177322	55357	ENSGALG00000008486	CACNA2D1	calcium voltage-gated channel auxiliary subunit alpha2delta 1
1	10431368	L_PO	0.0124458	Neutral	chr1	10431368	10431368	1	*	NA	T	C	Intron (NM_001177322/768444, intron 2 of 37)	1	10375977	10734880	358904	1	768444	NM_001177322	55391	ENSGALG00000008486	CACNA2D1	calcium voltage-gated channel auxiliary subunit alpha2delta 1
1	35722751	L_PO	-0.044042	Neutral	chr1	35722751	35722751	1	*	NA	G	A	Distal Intergenic	1	35651357	35667845	16489	2	417849	NM_001199669	-54906	ENSGALG00000010029	BEST3	bestrophin 3
1	46280819	L_PO	-0.0359614	Neutral	chr1	46280819	46280819	1	*	NA	A	G	Distal Intergenic	1	46267700	46267790	91	1	100315885	NR_035184	13119	ENSGALG00000025410	MIR1691	microRNA 1691
1	50730183	L_PO	-0.0314376	Neutral	chr1	50730183	50730183	1	*	NA	A	G	Intron (NM_204270/374128, intron 1 of 6)	1	50725671	50737249	11579	1	374128	NM_204270	4512	ENSGALG00000012178	PDGFB	platelet derived growth factor subunit B
1	54113577	L_PO	0.241588	Neutral	chr1	54113577	54113577	1	*	NA	T	C	Distal Intergenic	1	54179279	54195896	16618	2	771624	NM_001145200	82319	ENSGALG00000026311	C12orf75	chromosome 12 open reading frame 75
1	54113588	L_PO	0.241588	Neutral	chr1	54113588	54113588	1	*	NA	A	G	Distal Intergenic	1	54179279	54195896	16618	2	771624	NM_001145200	82308	ENSGALG00000026311	C12orf75	chromosome 12 open reading frame 75
1	54113593	L_PO	0.241588	Neutral	chr1	54113593	54113593	1	*	NA	C	T	Distal Intergenic	1	54179279	54195896	16618	2	771624	NM_001145200	82303	ENSGALG00000026311	C12orf75	chromosome 12 open reading frame 75
1	80846159	L_PO	-0.00398914	Neutral	chr1	80846159	80846159	1	*	NA	A	T	Distal Intergenic	1	80938583	80940510	1928	1	770190	NM_001302169	-92424	ENSGALG00000014981	COX17	COX17, cytochrome c oxidase copper chaperone
2	17275817	L_PO	0.0595116	Neutral	chr2	17275817	17275817	1	*	NA	C	A	Distal Intergenic	2	17544486	17645196	100711	1	420504	NM_001030971	-268669	ENSGALG00000007877	PIP4K2A	phosphatidylinositol-5-phosphate 4-kinase type 2 alpha
2	17275855	L_PO	0.132	Neutral	chr2	17275855	17275855	1	*	NA	C	T	Distal Intergenic	2	17544486	17645196	100711	1	420504	NM_001030971	-268631	ENSGALG00000007877	PIP4K2A	phosphatidylinositol-5-phosphate 4-kinase type 2 alpha
2	97335781	L_PO	0.0124458	Neutral	chr2	97335781	97335781	1	*	NA	A	T	Distal Intergenic	2	97308621	97335244	26624	1	421031	NM_001039283	27160	ENSGALG00000013794	MPPE1	metallophosphoesterase 1
3	10911542	L_PO	0.0595116	Neutral	chr3	10911542	10911542	1	*	NA	C	T	Distal Intergenic	3	11084092	11173824	89733	1	395589	NM_001139477	-172550	ENSGALG00000041626	MEIS1	Meis homeobox 1
3	10911571	L_PO	0.0595116	Neutral	chr3	10911571	10911571	1	*	NA	G	A	Distal Intergenic	3	11084092	11173824	89733	1	395589	NM_001139477	-172521	ENSGALG00000041626	MEIS1	Meis homeobox 1
3	10911592	L_PO	0.0595116	Neutral	chr3	10911592	10911592	1	*	NA	T	C	Distal Intergenic	3	11084092	11173824	89733	1	395589	NM_001139477	-172500	ENSGALG00000041626	MEIS1	Meis homeobox 1
3	12639040	L_PO	0.132	Neutral	chr3	12639040	12639040	1	*	NA	T	C	Distal Intergenic	3	12627078	12627187	110	1	102466180	NR_105499	11962	ENSGALG00000028126	MIR6631	microRNA 6631
3	38333064	L_PO	-0.0163355	Neutral	chr3	38333064	38333064	1	*	NA	T	C	Distal Intergenic	3	37893859	37918759	24901	2	421511	NM_001031062	-414305	ENSGALG00000010843	GPR137B	G protein-coupled receptor 137B
3	75490045	L_PO	-0.0163355	Neutral	chr3	75490045	75490045	1	*	NA	T	C	Distal Intergenic	3	75541486	75544088	2603	1	421812	NM_001278016	-51441	ENSGALG00000015762	LYRM2	LYR motif containing 2
3	98848672	L_PO	-0.0163355	Neutral	chr3	98848672	98848672	1	*	NA	G	A	Distal Intergenic	3	98936319	98957579	21261	1	395249	NM_204563	-87647	ENSGALG00000016461	DDX1	DEAD-box helicase 1
4	12400432	L_PO	-0.0163355	Neutral	chr4	12400432	12400432	1	*	NA	A	G	Distal Intergenic	4	12343329	12356401	13073	2	395630	NM_204828	-44031	ENSGALG00000007750	RLIM	ring finger protein, LIM domain interacting
4	12400433	L_PO	-0.0163355	Neutral	chr4	12400433	12400433	1	*	NA	C	T	Distal Intergenic	4	12343329	12356401	13073	2	395630	NM_204828	-44032	ENSGALG00000007750	RLIM	ring finger protein, LIM domain interacting
4	12400440	L_PO	-0.0163355	Neutral	chr4	12400440	12400440	1	*	NA	T	C	Distal Intergenic	4	12343329	12356401	13073	2	395630	NM_204828	-44039	ENSGALG00000007750	RLIM	ring finger protein, LIM domain interacting
4	12400450	L_PO	-0.0163355	Neutral	chr4	12400450	12400450	1	*	NA	G	A	Distal Intergenic	4	12343329	12356401	13073	2	395630	NM_204828	-44049	ENSGALG00000007750	RLIM	ring finger protein, LIM domain interacting
4	12468219	L_PO	0.0124458	Neutral	chr4	12468219	12468219	1	*	NA	G	A	Promoter (<=1kb)	4	12468266	12468338	73	2	100316007	NR_035058	119	ENSGALG00000025264	MIR1573	microRNA 1573
4	12494620	L_PO	-0.0163355	Neutral	chr4	12494620	12494620	1	*	NA	C	A	Distal Intergenic	4	12468266	12468338	73	2	100316007	NR_035058	-26282	ENSGALG00000025264	MIR1573	microRNA 1573
5	313050	L_PO	-0.044042	Neutral	chr5	313050	313050	1	*	NA	G	A	Intron (NM_204216/374050, intron 26 of 26)	5	300441	302636	2196	1	395691	NM_204878	12609	ENSGALG00000039242	PGA5	pepsinogen 5, group I (pepsinogen A)
5	313753	L_PO	-0.0359614	Neutral	chr5	313753	313753	1	*	NA	G	T	Intron (NM_204216/374050, intron 24 of 26)	5	312267	326281	14015	2	374050	NM_204216	12528	ENSGALG00000042333	DDB1	damage specific DNA binding protein 1
5	58023576	L_PO	0.241588	Neutral	chr5	58023576	58023576	1	*	NA	G	A	Distal Intergenic	5	57934512	57937949	3438	1	423574	NM_001277562	89064	ENSGALG00000012287	ATP5S	ATP synthase, H+ transporting, mitochondrial Fo complex subunit s (factor B)
5	58193055	L_PO	-0.0314376	Neutral	chr5	58193055	58193055	1	*	NA	G	C	Distal Intergenic	5	58219426	58234376	14951	1	423581	NM_001097528	-26371	ENSGALG00000027629	GNG2	G protein subunit gamma 2
5	58457829	L_PO	-0.0452564	Neutral	chr5	58457829	58457829	1	*	NA	C	T	Distal Intergenic	5	58369032	58380729	11698	1	423586	NM_001006494	88797	ENSGALG00000012408	PSMC6	proteasome 26S subunit, ATPase 6
5	58506102	L_PO	-0.0163355	Neutral	chr5	58506102	58506102	1	*	NA	A	G	Distal Intergenic	5	58369032	58380729	11698	1	423586	NM_001006494	137070	ENSGALG00000012408	PSMC6	proteasome 26S subunit, ATPase 6
6	8553282	L_PO	0.241588	Neutral	chr6	8553282	8553282	1	*	NA	A	G	Intron (NM_001199546/423655, intron 1 of 25)	6	8516539	8663452	146914	1	423655	NM_001199546	36743	ENSGALG00000002942	JMJD1C	jumonji domain containing 1C
6	9446476	L_PO	0.241588	Neutral	chr6	9446476	9446476	1	*	NA	A	G	Distal Intergenic	6	9409871	9417876	8006	2	396252	NM_205314	-28600	ENSGALG00000003085	CDK1	cyclin dependent kinase 1
6	18492428	L_PO	-0.0260321	Neutral	chr6	18492428	18492428	1	*	NA	T	C	Distal Intergenic	6	18418468	18425791	7324	2	414746	NM_001001616	-66637	ENSGALG00000049414	CYP2C23a	cytochrome P450, family 2, subfamily C, polypeptide 23a
6	18492435	L_PO	-0.0260321	Neutral	chr6	18492435	18492435	1	*	NA	C	T	Distal Intergenic	6	18418468	18425791	7324	2	414746	NM_001001616	-66644	ENSGALG00000049414	CYP2C23a	cytochrome P450, family 2, subfamily C, polypeptide 23a
6	23282363	L_PO	0.0595116	Neutral	chr6	23282363	23282363	1	*	NA	G	A	Distal Intergenic	6	23273221	23275695	2475	1	425290	NM_001031335	9142	ENSGALG00000006149	MORN4	MORN repeat containing 4
6	23498034	L_PO	0.0124458	Neutral	chr6	23498034	23498034	1	*	NA	C	T	Distal Intergenic	6	23472649	23489022	16374	1	395952	NM_205070	25385	ENSGALG00000007641	LDB1	LIM domain binding 1
6	23609570	L_PO	-0.0163355	Neutral	chr6	23609570	23609570	1	*	NA	T	C	Distal Intergenic	6	23613100	23633380	20281	1	374098	NM_204250	-3530	ENSGALG00000007666	KCNIP2	potassium voltage-gated channel interacting protein 2
6	23994297	L_PO	-0.0314376	Neutral	chr6	23994297	23994297	1	*	NA	G	A	Intron (NM_205015/395868, intron 2 of 2)	6	23993388	23998712	5325	2	395868	NM_205015	4415	ENSGALG00000007831	TLX1	T-cell leukemia homeobox 1
6	24012561	L_PO	0.0124458	Neutral	chr6	24012561	24012561	1	*	NA	G	A	Distal Intergenic	6	23993388	23998712	5325	2	395868	NM_205015	-13849	ENSGALG00000007831	TLX1	T-cell leukemia homeobox 1
6	24034625	L_PO	-0.0314376	Neutral	chr6	24034625	24034625	1	*	NA	C	T	Distal Intergenic	6	24038326	24041905	3580	2	425626	NM_001031344	7280	ENSGALG00000017627	C10orf2	chromosome 10 open reading frame 2
6	33800950	L_PO	-0.0320676	Neutral	chr6	33800950	33800950	1	*	NA	C	T	Distal Intergenic	6	33533589	33704427	170839	2	425843	NM_001270714	-96523	ENSGALG00000041255	ADAM12	ADAM metallopeptidase domain 12
7	10600319	L_PO	-0.0359614	Neutral	chr7	10600319	10600319	1	*	NA	T	C	Distal Intergenic	7	10794292	10916653	122362	2	424063	NM_001199110	316334	ENSGALG00000008135	SATB2	SATB homeobox 2
7	10600351	L_PO	-0.0359614	Neutral	chr7	10600351	10600351	1	*	NA	C	T	Distal Intergenic	7	10794292	10916653	122362	2	424063	NM_001199110	316302	ENSGALG00000008135	SATB2	SATB homeobox 2
7	10799262	L_PO	-0.0359614	Neutral	chr7	10799262	10799262	1	*	NA	A	G	Intron (NM_001199110/424063, intron 9 of 9)	7	10794292	10916653	122362	2	424063	NM_001199110	117391	ENSGALG00000008135	SATB2	SATB homeobox 2
7	33729686	L_PO	0.0595116	Neutral	chr7	33729686	33729686	1	*	NA	A	G	Distal Intergenic	7	33308264	33415457	107194	2	424306	NM_001318466	-314229	ENSGALG00000040465	ZEB2	zinc finger E-box binding homeobox 2
8	4722027	L_PO	-0.0314376	Neutral	chr8	4722027	4722027	1	*	NA	T	C	Distal Intergenic	8	4702550	4716294	13745	1	769871	NM_001197036	19477	ENSGALG00000032173	TADA1	transcriptional adaptor 1
8	4722030	L_PO	-0.0314376	Neutral	chr8	4722030	4722030	1	*	NA	G	A	Distal Intergenic	8	4702550	4716294	13745	1	769871	NM_001197036	19480	ENSGALG00000032173	TADA1	transcriptional adaptor 1
8	4722034	L_PO	-0.0314376	Neutral	chr8	4722034	4722034	1	*	NA	C	A	Distal Intergenic	8	4702550	4716294	13745	1	769871	NM_001197036	19484	ENSGALG00000032173	TADA1	transcriptional adaptor 1
8	5532708	L_PO	-0.0438027	Neutral	chr8	5532708	5532708	1	*	NA	A	C	Intron (NM_205294/396231, intron 4 of 9)	8	5540636	5563972	23337	1	777133	NM_001257388	-7928	ENSGALG00000003424	LMX1A	LIM homeobox transcription factor 1, alpha
8	29093788	L_PO	-0.0452564	Neutral	chr8	29093788	29093788	1	*	NA	C	T	Promoter (2-3kb)	8	29072809	29096474	23666	2	424707	NM_001031294	2686	ENSGALG00000011238	WLS	wntless Wnt ligand secretion mediator
8	29843435	L_PO	-0.0452564	Neutral	chr8	29843435	29843435	1	*	NA	A	G	Distal Intergenic	8	29906699	29911129	4431	1	100533998	NM_001204815	-63264	ENSGALG00000026958	FPGT	fucose-1-phosphate guanylyltransferase
8	29843436	L_PO	-0.0452564	Neutral	chr8	29843436	29843436	1	*	NA	C	T	Distal Intergenic	8	29906699	29911129	4431	1	100533998	NM_001204815	-63263	ENSGALG00000026958	FPGT	fucose-1-phosphate guanylyltransferase
11	15653773	L_PO	-0.0163355	Neutral	chr11	15653773	15653773	1	*	NA	C	T	Distal Intergenic	11	15783104	15786657	3554	1	415809	NM_001004373	-129331	ENSGALG00000005473	PNAT3	N-acetyltransferase, pineal gland isozyme NAT-3
11	17751952	L_PO	0.132	Neutral	chr11	17751952	17751952	1	*	NA	C	T	Distal Intergenic	11	17796381	17805114	8734	1	427559	NM_001031461	-44429	ENSGALG00000055010	MAP1LC3B	microtubule associated protein 1 light chain 3 beta
11	18734763	L_PO	-0.0314376	Neutral	chr11	18734763	18734763	1	*	NA	A	G	Promoter (<=1kb)	11	18734108	18738362	4255	1	395849	NM_204999	655	ENSGALG00000006179	RPL13	ribosomal protein L13
11	18734787	L_PO	-0.0314376	Neutral	chr11	18734787	18734787	1	*	NA	A	G	Promoter (<=1kb)	11	18734108	18738362	4255	1	395849	NM_204999	679	ENSGALG00000006179	RPL13	ribosomal protein L13
11	19311331	L_PO	-0.0314376	Neutral	chr11	19311331	19311331	1	*	NA	G	A	Distal Intergenic	11	19489310	19489406	97	2	100315790	NR_035193	178075	ENSGALG00000025383	MIR1699	microRNA 1699
11	19346778	L_PO	-0.0314376	Neutral	chr11	19346778	19346778	1	*	NA	G	A	Distal Intergenic	11	19489310	19489406	97	2	100315790	NR_035193	142628	ENSGALG00000025383	MIR1699	microRNA 1699
11	19381435	L_PO	-0.0314376	Neutral	chr11	19381435	19381435	1	*	NA	T	A	Distal Intergenic	11	19489310	19489406	97	2	100315790	NR_035193	107971	ENSGALG00000025383	MIR1699	microRNA 1699
11	19460144	L_PO	-0.0314376	Neutral	chr11	19460144	19460144	1	*	NA	T	C	Distal Intergenic	11	19489310	19489406	97	2	100315790	NR_035193	29262	ENSGALG00000025383	MIR1699	microRNA 1699
12	2843994	L_PO	0.241588	Neutral	chr12	2843994	2843994	1	*	NA	G	A	Distal Intergenic	12	2857669	2859893	2225	2	395566	NM_204788	15899	ENSGALG00000025844	AMT	aminomethyltransferase
12	2895436	L_PO	0.241588	Neutral	chr12	2895436	2895436	1	*	NA	C	T	Distal Intergenic	12	2901796	2905769	3974	1	396135	NM_205213	-6360	ENSGALG00000002722	MST1	macrophage stimulating 1 (hepatocyte growth factor-like)
12	3383671	L_PO	0.0124458	Neutral	chr12	3383671	3383671	1	*	NA	A	G	Exon (NM_001006135/415942, exon 8 of 9)	12	3389993	3390075	83	2	777834	NR_031454	6404	ENSGALG00000018262	MIRLET7G	microRNA let-7g
12	3619395	L_PO	0.0124458	Neutral	chr12	3619395	3619395	1	*	NA	A	G	Distal Intergenic	12	3602465	3612992	10528	2	396367	NM_205402	-6403	ENSGALG00000035645	GNAI2	G protein subunit alpha i2
12	5742587	L_PO	-0.0163355	Neutral	chr12	5742587	5742587	1	*	NA	G	A	Distal Intergenic	12	5621661	5646169	24509	2	415974	NM_001006136	-96418	ENSGALG00000005034	ACAD9	acyl-CoA dehydrogenase family member 9
12	13787778	L_PO	-0.0163355	Neutral	chr12	13787778	13787778	1	*	NA	C	T	Distal Intergenic	12	13858723	13889941	31219	1	396359	NM_205394	-70945	ENSGALG00000007284	SYP	synaptophysin
12	17180395	L_PO	-0.0487844	Neutral	chr12	17180395	17180395	1	*	NA	T	C	Distal Intergenic	12	16924475	16950488	26014	1	416098	NM_001006142	255920	ENSGALG00000007810	PPP4R2	protein phosphatase 4 regulatory subunit 2
13	2977300	L_PO	-0.0163355	Neutral	chr13	2977300	2977300	1	*	NA	T	C	Distal Intergenic	13	2828076	2828159	84	1	100315886	NR_035196	149224	ENSGALG00000025150	MIR1702	microRNA 1702
14	9046876	L_PO	0.0124458	Neutral	chr14	9046876	9046876	1	*	NA	G	A	Distal Intergenic	14	9033722	9043723	10002	1	416618	NM_001195157	13154	ENSGALG00000006964	SDR42E2	short chain dehydrogenase/reductase family 42E, member 2
14	9046905	L_PO	0.0124458	Neutral	chr14	9046905	9046905	1	*	NA	G	A	Distal Intergenic	14	9033722	9043723	10002	1	416618	NM_001195157	13183	ENSGALG00000006964	SDR42E2	short chain dehydrogenase/reductase family 42E, member 2
14	13829782	L_PO	0.0595116	Neutral	chr14	13829782	13829782	1	*	NA	G	A	Distal Intergenic	14	13797513	13799635	2123	1	416391	NM_001277525	32269	ENSGALG00000002033	NDUFB6	NADH:ubiquinone oxidoreductase subunit B6
14	13903399	L_PO	0.0124458	Neutral	chr14	13903399	13903399	1	*	NA	G	A	Distal Intergenic	14	13934810	13957363	22554	1	769960	NM_001172662	-31411	ENSGALG00000030481	RAB40C	RAB40C, member RAS oncogene family
14	13903413	L_PO	0.0124458	Neutral	chr14	13903413	13903413	1	*	NA	C	T	Distal Intergenic	14	13934810	13957363	22554	1	769960	NM_001172662	-31397	ENSGALG00000030481	RAB40C	RAB40C, member RAS oncogene family
14	13903414	L_PO	0.0124458	Neutral	chr14	13903414	13903414	1	*	NA	A	G	Distal Intergenic	14	13934810	13957363	22554	1	769960	NM_001172662	-31396	ENSGALG00000030481	RAB40C	RAB40C, member RAS oncogene family
14	13903470	L_PO	0.0124458	Neutral	chr14	13903470	13903470	1	*	NA	G	A	Distal Intergenic	14	13934810	13957363	22554	1	769960	NM_001172662	-31340	ENSGALG00000030481	RAB40C	RAB40C, member RAS oncogene family
17	6718568	L_PO	0.0595116	Neutral	chr17	6718568	6718568	1	*	NA	G	C	Promoter (2-3kb)	17	6634915	6715834	80920	2	417172	NM_001277275	-2734	ENSGALG00000003683	MED27	mediator complex subunit 27
17	6718603	L_PO	0.0595116	Neutral	chr17	6718603	6718603	1	*	NA	T	C	Promoter (2-3kb)	17	6634915	6715834	80920	2	417172	NM_001277275	-2769	ENSGALG00000003683	MED27	mediator complex subunit 27
17	7237737	L_PO	0.0595116	Neutral	chr17	7237737	7237737	1	*	NA	C	T	Distal Intergenic	17	7226419	7232634	6216	1	417151	NM_001277657	11318	ENSGALG00000034132	CACFD1	calcium channel flower domain containing 1
17	7326295	L_PO	-0.00353373	Neutral	chr17	7326295	7326295	1	*	NA	A	G	Distal Intergenic	17	7257516	7264217	6702	2	777472	NM_001318457	-62078	ENSGALG00000021520	TMEM8C	transmembrane protein 8C
17	8919011	L_PO	-0.0359614	Neutral	chr17	8919011	8919011	1	*	NA	A	C	Distal Intergenic	17	9003939	9005957	2019	2	417112	NM_001277656	86946	ENSGALG00000040987	NDUFA8	NADH:ubiquinone oxidoreductase subunit A8
18	3770668	L_PO	-0.05603	Neutral	chr18	3770668	3770668	1	*	NA	C	T	Distal Intergenic	18	3784400	3832983	48584	1	417347	NM_001030701	-13732	ENSGALG00000040244	SEPTIN9	septin 9
18	3770694	L_PO	-0.05603	Neutral	chr18	3770694	3770694	1	*	NA	C	T	Distal Intergenic	18	3784400	3832983	48584	1	417347	NM_001030701	-13706	ENSGALG00000040244	SEPTIN9	septin 9
19	8294868	L_PO	0.0595116	Neutral	chr19	8294868	8294868	1	*	NA	C	T	Promoter (1-2kb)	19	8296189	8312828	16640	1	425053	NM_001001899	-1321	ENSGALG00000005397	GGNBP2	gametogenetin binding protein 2
19	8964720	L_PO	-0.0314376	Neutral	chr19	8964720	8964720	1	*	NA	C	T	Distal Intergenic	19	8983867	8983957	91	2	100315956	NR_035071	19237	ENSGALG00000025538	MIR1585	microRNA 1585
21	772709	L_PO	-0.0438027	Neutral	chr21	772709	772709	1	*	NA	G	T	Distal Intergenic	21	642819	645472	2654	1	373937	NM_204141	129890	ENSGALG00000000719	RPL22	ribosomal protein L22
21	885115	L_PO	-0.0590933	Neutral	chr21	885115	885115	1	*	NA	G	A	Distal Intergenic	21	920754	923687	2934	2	374158	NM_204285	38572	ENSGALG00000036295	DFFB	DNA fragmentation factor subunit beta
21	3077818	L_PO	0.0230737	Neutral	chr21	3077818	3077818	1	*	NA	T	G	Distal Intergenic	21	2921621	2979416	57796	2	419434	NM_001030877	-98402	ENSGALG00000034453	SAMD11	sterile alpha motif domain containing 11
21	3464626	L_PO	-0.0325478	Neutral	chr21	3464626	3464626	1	*	NA	C	T	Distal Intergenic	21	3470734	3498331	27598	1	419444	NM_001012696	-6108	ENSGALG00000002583	PIK3CD	phosphatidylinositol-4,5-bisphosphate 3-kinase catalytic subunit delta
21	5211302	L_PO	0.132	Neutral	chr21	5211302	5211302	1	*	NA	C	T	Distal Intergenic	21	5255306	5258665	3360	2	395744	NM_204914	47363	ENSGALG00000004102	C1orf158	chromosome 1 open reading frame 158
23	1702516	L_PO	0.0124458	Neutral	chr23	1702516	1702516	1	*	NA	G	C	Distal Intergenic	23	1662541	1684342	21802	1	419570	NM_001006309	39975	ENSGALG00000000814	HNRNPR	heterogeneous nuclear ribonucleoprotein R
23	2284938	L_PO	-0.0452564	Neutral	chr23	2284938	2284938	1	*	NA	T	C	Distal Intergenic	23	2233904	2249335	15432	1	426384	NM_001031377	51034	ENSGALG00000040986	FAM76A	family with sequence similarity 76 member A
23	2289592	L_PO	-0.0487844	Neutral	chr23	2289592	2289592	1	*	NA	C	T	Distal Intergenic	23	2233904	2249335	15432	1	426384	NM_001031377	55688	ENSGALG00000040986	FAM76A	family with sequence similarity 76 member A
23	5115012	L_PO	0.0595116	Neutral	chr23	5115012	5115012	1	*	NA	A	C	Distal Intergenic	23	5080066	5080154	89	1	777861	NR_031481	34946	ENSGALG00000018302	MIR30C1	microRNA 30c-1
23	5294473	L_PO	0.241588	Neutral	chr23	5294473	5294473	1	*	NA	C	T	Distal Intergenic	23	5272426	5285757	13332	2	373961	NM_204156	-8716	ENSGALG00000003297	HDAC1	histone deacetylase 1
23	5529285	L_PO	0.241588	Neutral	chr23	5529285	5529285	1	*	NA	T	G	Distal Intergenic	23	5478309	5483514	5206	1	428228	NM_001293656	50976	ENSGALG00000003614	AZIN2	antizyme inhibitor 2
25	1832934	L_PO	-0.0163355	Neutral	chr25	1832934	1832934	1	*	NA	G	A	Distal Intergenic	25	1539691	1550485	10795	2	426353	NM_001031373	-282449	ENSGALG00000042214	UBQLN4	ubiquilin 4
26	2354946	L_PO	-0.0213048	Neutral	chr26	2354946	2354946	1	*	NA	C	T	Distal Intergenic	26	2366601	2368583	1983	2	428263	NM_001031498	13637	ENSGALG00000000788	AVPR1B	arginine vasopressin receptor 1B
26	4093910	L_PO	-0.0359614	Neutral	chr26	4093910	4093910	1	*	NA	G	A	Intron (NM_204728/395479, intron 2 of 7)	26	4084485	4086620	2136	2	419892	NR_102328	-7290	NA	MKRN3	makorin ring finger protein 3
26	4265717	L_PO	-0.0359614	Neutral	chr26	4265717	4265717	1	*	NA	C	T	Distal Intergenic	26	4272223	4275688	3466	1	419899	NM_001244905	-6506	ENSGALG00000002735	TAF11	TATA-box binding protein associated factor 11
26	4682405	L_PO	0.241588	Neutral	chr26	4682405	4682405	1	*	NA	C	T	Intron (NM_001030920/419912, intron 2 of 7)	26	4677456	4925789	248334	1	419912	NM_001030920	4949	ENSGALG00000031493	BAK1	BCL2 antagonist/killer 1
26	4873113	L_PO	0.241588	Neutral	chr26	4873113	4873113	1	*	NA	G	A	Intron (NM_001030920/419912, intron 7 of 7)	26	4925634	4939940	14307	2	419922	NM_001030922	66827	ENSGALG00000039878	TFEB	transcription factor EB
27	3636774	L_PO	-0.0154153	Neutral	chr27	3636774	3636774	1	*	NA	T	C	Distal Intergenic	27	3623530	3631328	7799	2	419971	NM_001007884	-5446	ENSGALG00000001022	CCDC43	coiled-coil domain containing 43
27	5310667	L_PO	-0.0359614	Neutral	chr27	5310667	5310667	1	*	NA	G	A	Distal Intergenic	27	5259680	5286485	26806	1	419960	NM_001006331	50987	ENSGALG00000000596	CDC27	cell division cycle 27
27	5310678	L_PO	-0.0359614	Neutral	chr27	5310678	5310678	1	*	NA	C	T	Distal Intergenic	27	5259680	5286485	26806	1	419960	NM_001006331	50998	ENSGALG00000000596	CDC27	cell division cycle 27
33	3245292	L_PO	0.0595116	Neutral	chr33	3245292	3245292	1	*	NA	G	A	Distal Intergenic	32	3635699	3637068	1370	1	776487	NM_001319014	-390407	ENSGALG00000038692	GR42L6	G-protein coupled receptor 42-like 6
33	3327840	L_PO	0.241588	Neutral	chr33	3327840	3327840	1	*	NA	C	G	Distal Intergenic	32	3635699	3637068	1370	1	776487	NM_001319014	-307859	ENSGALG00000038692	GR42L6	G-protein coupled receptor 42-like 6
33	6954787	L_PO	0.241588	Neutral	chr33	6954787	6954787	1	*	NA	C	T	Distal Intergenic	32	6965630	6981019	15390	1	426469	NM_001012939	-10843	ENSGALG00000031973	ANKRD52	ankyrin repeat domain 52
33	7673392	L_PO	0.241588	Neutral	chr33	7673392	7673392	1	*	NA	C	T	Distal Intergenic	32	7724062	7729597	5536	1	424136	NM_001318418	-50670	ENSGALG00000042011	HNRNPA1	heterogeneous nuclear ribonucleoprotein A1
39	51790862	L_PO	-0.05603	Neutral	NA	NA	NA	NA	NA	NA	NA	NA	NA	NA	NA	NA	NA	NA	NA	NA	NA	NA	NA	NA
39	53282458	L_PO	-0.0314376	Neutral	NA	NA	NA	NA	NA	NA	NA	NA	NA	NA	NA	NA	NA	NA	NA	NA	NA	NA	NA	NA
7	22351378	L_PO	-0.0415567	Neutral	chr7	22351378	22351378	1	*	NA	A	G	Promoter (1-2kb)	7	22350254	22352592	2339	1	373999	NM_204179	1124	ENSGALG00000011354	CRYBA2	crystallin beta A2
7	22371925	L_PO	-0.0439253	Neutral	chr7	22371925	22371925	1	*	NA	T	C	Distal Intergenic	7	22354015	22354102	88	1	100315840	NR_035289	17910	ENSGALG00000025343	MIR1788	microRNA 1788
7	22371928	L_PO	-0.0528665	Neutral	chr7	22371928	22371928	1	*	NA	G	T	Distal Intergenic	7	22354015	22354102	88	1	100315840	NR_035289	17913	ENSGALG00000025343	MIR1788	microRNA 1788
5	34761314	L_PO	-0.030848	Neutral	chr5	34761314	34761314	1	*	NA	G	A	Distal Intergenic	5	34450709	34467402	16694	1	395779	NM_204937	310605	ENSGALG00000009920	COCH	cochlin
21	2757022	L_PO	-0.0172219	Neutral	chr21	2757022	2757022	1	*	NA	C	T	Intron (NM_205527/396538, intron 2 of 38)	21	2712119	2775214	63096	2	396538	NM_205527	18192	ENSGALG00000039193	AGRN	agrin
21	2788569	L_PO	NA	Neutral	chr21	2788569	2788569	1	*	NA	G	A	Distal Intergenic	21	2712119	2775214	63096	2	396538	NM_205527	-13355	ENSGALG00000039193	AGRN	agrin
21	2969438	L_PO	NA	Neutral	chr21	2969438	2969438	1	*	NA	G	C	Intron (NM_001030877/419434, intron 1 of 12)	21	2921621	2979416	57796	2	419434	NM_001030877	9978	ENSGALG00000034453	SAMD11	sterile alpha motif domain containing 11
21	3286144	L_PO	NA	Neutral	chr21	3286144	3286144	1	*	NA	G	A	Distal Intergenic	21	3272136	3272244	109	2	777855	NR_031475	-13900	ENSGALG00000018296	MIR34A	microRNA 34a
28	3213652	L_PO	0.0497842	Neutral	chr28	3213652	3213652	1	*	NA	G	A	Intron (NM_204983/395831, intron 1 of 3)	28	3202721	3234192	31472	1	395831	NM_204983	10931	ENSGALG00000038629	EFNA2	ephrin A2
2	141185308	L_PO	-0.0144276	Neutral	chr2	141185308	141185308	1	*	NA	C	T	Distal Intergenic	2	141638052	141668443	30392	2	420324	NM_001277456	483135	ENSGALG00000042548	LRRC6	leucine rich repeat containing 6
9	15138714	L_PO	0.181358	Neutral	chr9	15138714	15138714	1	*	NA	G	C	Distal Intergenic	9	15091718	15101860	10143	1	396191	NM_205256	46996	ENSGALG00000007485	TFRC	transferrin receptor
17	1051358	L_PO	0.052164	Neutral	chr17	1051358	1051358	1	*	NA	G	C	Distal Intergenic	17	998674	1003935	5262	2	770795	NM_001277698	-47423	ENSGALG00000030255	AMBP	alpha-1-microglobulin/bikunin precursor
1	46754147	L_PO	0.187451	Neutral	chr1	46754147	46754147	1	*	NA	C	T	Distal Intergenic	1	46695156	46703049	7894	1	417924	NM_001006236	58991	ENSGALG00000011514	SLC25A3	solute carrier family 25 member 3
1	46754149	L_PO	0.187451	Neutral	chr1	46754149	46754149	1	*	NA	A	T	Distal Intergenic	1	46695156	46703049	7894	1	417924	NM_001006236	58993	ENSGALG00000011514	SLC25A3	solute carrier family 25 member 3
1	61596925	L_PO	0.0417136	Neutral	chr1	61596925	61596925	1	*	NA	T	A	Distal Intergenic	1	61607575	61627408	19834	1	418158	NM_001318988	-10650	ENSGALG00000033887	IL17RA	interleukin 17 receptor A
1	133104375	L_PO	0.00605241	Neutral	chr1	133104375	133104375	1	*	NA	G	C	Distal Intergenic	1	133235919	133268471	32553	2	396144	NM_205221	164096	ENSGALG00000039826	CNGA3	cyclic nucleotide gated channel alpha 3
2	37489665	L_PO	-0.0354013	Neutral	chr2	37489665	37489665	1	*	NA	A	G	Intron (NM_205326/396266, intron 2 of 9)	2	37462407	37784624	322218	1	396266	NM_205326	27258	ENSGALG00000011298	RARB	retinoic acid receptor beta
4	13428557	L_PO	-0.0430099	Neutral	chr4	13428557	13428557	1	*	NA	G	A	Distal Intergenic	4	13437062	13437130	69	2	100315960	NR_035092	8573	ENSGALG00000025153	MIR1606	microRNA 1606
8	28753590	L_PO	-0.0327354	Neutral	chr8	28753590	28753590	1	*	NA	T	C	Distal Intergenic	8	28687054	28717255	30202	1	374223	NM_204323	66536	ENSGALG00000011058	LEPR	leptin receptor
12	928440	L_PO	0.270336	Neutral	chr12	928440	928440	1	*	NA	G	A	Distal Intergenic	12	967160	970056	2897	1	770249	NM_001171677	-38720	ENSGALG00000026978	RPL29	ribosomal protein L29
13	16628060	L_PO	0.00605241	Neutral	chr13	16628060	16628060	1	*	NA	C	T	Intron (NM_204547/395229, intron 8 of 10)	13	16610584	16618796	8213	1	416319	NM_001006153	17476	ENSGALG00000006474	SKP1	S-phase kinase-associated protein 1
13	16761718	L_PO	0.00605241	Neutral	chr13	16761718	16761718	1	*	NA	A	G	Distal Intergenic	13	16749775	16755568	5794	1	416321	NM_001006154	11943	ENSGALG00000006506	C13H5orf15	chromosome 13 C5orf15 homolog
13	16761753	L_PO	0.00605241	Neutral	chr13	16761753	16761753	1	*	NA	C	T	Distal Intergenic	13	16749775	16755568	5794	1	416321	NM_001006154	11978	ENSGALG00000006506	C13H5orf15	chromosome 13 C5orf15 homolog
13	17525535	L_PO	-0.0508463	Neutral	chr13	17525535	17525535	1	*	NA	T	C	Promoter (1-2kb)	13	17526608	17541439	14832	1	416327	NM_001146131	-1073	ENSGALG00000035026	SLC22A4	solute carrier family 22 member 4
14	3545221	L_PO	0.0417136	Neutral	chr14	3545221	3545221	1	*	NA	C	T	Distal Intergenic	14	3564229	3566338	2110	2	101749834	NM_001365182	21117	NA	LOC101749834	orexin receptor type 2-like
14	4843524	L_PO	-0.0327354	Neutral	chr14	4843524	4843524	1	*	NA	G	A	Distal Intergenic	14	4796503	4797562	1060	2	416495	NM_001257200	-45962	ENSGALG00000033001	ATP5J2	ATP synthase, H+ transporting, mitochondrial Fo complex subunit F2
17	7930903	L_PO	0.0205714	Neutral	chr17	7930903	7930903	1	*	NA	G	A	Distal Intergenic	17	7908224	7926416	18193	1	395535	NM_204767	22679	ENSGALG00000002515	OLFM1	olfactomedin 1
19	3085201	L_PO	0.022023	Neutral	chr19	3085201	3085201	1	*	NA	C	G	Distal Intergenic	19	3088946	3089008	63	2	102466826	NR_105612	3807	ENSGALG00000036568	MIR7444	microRNA 7444
20	5159056	L_PO	0.185542	Neutral	chr20	5159056	5159056	1	*	NA	A	G	Distal Intergenic	20	5127360	5141905	14546	1	419184	NM_001007869	31696	ENSGALG00000003932	SDC4	syndecan 4
22	5329538	L_PO	-0.0220253	Neutral	chr22	5329538	5329538	1	*	NA	C	T	Distal Intergenic	22	5316782	5319574	2793	2	776274	NM_001113293	-9964	ENSGALG00000036950	CASP14	caspase 14, apoptosis-related cysteine peptidase
22	5329569	L_PO	-0.0220253	Neutral	chr22	5329569	5329569	1	*	NA	C	G	Distal Intergenic	22	5316782	5319574	2793	2	776274	NM_001113293	-9995	ENSGALG00000036950	CASP14	caspase 14, apoptosis-related cysteine peptidase
23	5340309	L_PO	0.122237	Neutral	chr23	5340309	5340309	1	*	NA	G	T	Promoter (<=1kb)	23	5323406	5339466	16061	2	419656	NM_001012841	-843	ENSGALG00000003383	KPNA6	karyopherin subunit alpha 6
28	2909556	L_PO	0.0335731	Neutral	chr28	2909556	2909556	1	*	NA	A	G	Exon (NM_001030935/420098, exon 5 of 14)	28	2892258	2920778	28521	1	420098	NM_001030935	17298	ENSGALG00000001962	PTBP1	polypyrimidine tract binding protein 1
33	3354688	L_PO	-0.0229063	Neutral	chr33	3354688	3354688	1	*	NA	G	A	Distal Intergenic	32	3635699	3637068	1370	1	776487	NM_001319014	-281011	ENSGALG00000038692	GR42L6	G-protein coupled receptor 42-like 6
39	72782339	L_PO	0.0335731	Neutral	NA	NA	NA	NA	NA	NA	NA	NA	NA	NA	NA	NA	NA	NA	NA	NA	NA	NA	NA	NA
13	1740279	L_PO	0.0592057	Neutral	chr13	1740279	1740279	1	*	NA	T	C	Distal Intergenic	13	1632062	1635009	2948	2	768990	NM_001305152	-105270	ENSGALG00000041129	TMEM173	transmembrane protein 173
39	79103717	L_PO	0.0291622	Neutral	NA	NA	NA	NA	NA	NA	NA	NA	NA	NA	NA	NA	NA	NA	NA	NA	NA	NA	NA	NA
1	45378223	L_PO	0.104041	Neutral	chr1	45378223	45378223	1	*	NA	T	C	Intron (NM_204124/373913, intron 4 of 14)	1	45354985	45399427	44443	2	373913	NM_204124	21204	ENSGALG00000011327	NR2C1	nuclear receptor subfamily 2, group C, member 1
7	34984533	L_PO	0.00404606	Neutral	chr7	34984533	34984533	1	*	NA	G	A	Distal Intergenic	7	34994775	34994848	74	1	100315965	NR_035120	-10242	ENSGALG00000054722	MIR1C	microRNA 1c
12	2795317	L_PO	0.0127846	Neutral	chr12	2795317	2795317	1	*	NA	T	C	Intron (NM_001293314/415923, intron 34 of 38)	12	2805026	2807157	2132	2	415924	NM_001293315	11840	ENSGALG00000002500	GMPPB	GDP-mannose pyrophosphorylase B
12	9330670	L_PO	-0.00595664	Neutral	chr12	9330670	9330670	1	*	NA	A	T	Distal Intergenic	12	9331739	9335078	3340	2	416008	NM_001034815	4408	ENSGALG00000005688	DNASE1L3	deoxyribonuclease 1 like 3
12	9471976	L_PO	0.0199028	Neutral	chr12	9471976	9471976	1	*	NA	G	A	Distal Intergenic	12	9450392	9456151	5760	1	416012	NM_001252254	21584	ENSGALG00000026089	SLC26A6	solute carrier family 26 member 6
24	1882325	L_PO	0.110392	Neutral	chr24	1882325	1882325	1	*	NA	C	G	Distal Intergenic	24	1893857	2137969	244113	1	395450	NM_204711	-11532	ENSGALG00000001437	NTM	neurotrimin
1	557607	L_PO	0.220549	Neutral	chr1	557607	557607	1	*	NA	C	T	Distal Intergenic	1	572202	572311	110	1	102465417	NR_105579	-14595	ENSGALG00000034440	MIR6708	microRNA 6708
2	243716	L_PO	0.336682	Neutral	chr2	243716	243716	1	*	NA	G	A	Distal Intergenic	2	316268	327811	11544	2	395809	NM_204963	84095	ENSGALG00000034284	SLC4A2	solute carrier family 4 member 2
2	273605	L_PO	0.0921842	Neutral	chr2	273605	273605	1	*	NA	A	G	Distal Intergenic	2	316268	327811	11544	2	395809	NM_204963	54206	ENSGALG00000034284	SLC4A2	solute carrier family 4 member 2
2	18091273	L_PO	0.0921842	Neutral	chr2	18091273	18091273	1	*	NA	C	T	Distal Intergenic	2	18124289	18367192	242904	1	395148	NM_204488	-33016	ENSGALG00000037769	NEBL	nebulette
3	52363644	L_PO	0.0262106	Neutral	chr3	52363644	52363644	1	*	NA	T	C	Distal Intergenic	3	52201917	52238024	36108	2	395701	NM_204885	-125620	ENSGALG00000013742	EZR	ezrin
3	102160145	L_PO	0.0265263	Neutral	chr3	102160145	102160145	1	*	NA	T	C	Distal Intergenic	3	102199405	102233660	34256	2	396535	NM_001044633	73515	ENSGALG00000016491	APOB	apolipoprotein B
4	4330379	L_PO	-0.0427408	Neutral	chr4	4330379	4330379	1	*	NA	T	C	Distal Intergenic	4	4321906	4326204	4299	1	378927	NM_204406	8473	ENSGALG00000006406	BRS3	bombesin receptor subtype 3
4	49583362	L_PO	0.0079873	Neutral	chr4	49583362	49583362	1	*	NA	G	A	Distal Intergenic	4	49616379	49618256	1878	2	428757	NM_001199289	34894	ENSGALG00000011454	MBOAT4	membrane bound O-acyltransferase domain containing 4
4	49713920	L_PO	0.0079873	Neutral	chr4	49713920	49713920	1	*	NA	C	A	Distal Intergenic	4	49727972	49728965	994	1	404269	NM_206905	-14052	ENSGALG00000042020	CG-16	galectin CG-16
8	23032561	L_PO	-0.00262911	Neutral	chr8	23032561	23032561	1	*	NA	G	A	Distal Intergenic	8	23039992	23040099	108	2	100315853	NR_035312	7538	ENSGALG00000025458	MIR1809	microRNA 1809
8	29093841	L_PO	-0.0274799	Neutral	chr8	29093841	29093841	1	*	NA	G	A	Promoter (2-3kb)	8	29072809	29096474	23666	2	424707	NM_001031294	2633	ENSGALG00000011238	WLS	wntless Wnt ligand secretion mediator
8	29147715	L_PO	-0.0274799	Neutral	chr8	29147715	29147715	1	*	NA	G	A	Distal Intergenic	8	29133308	29143643	10336	2	424710	NM_001012928	-4072	ENSGALG00000011275	DEPDC1	DEP domain containing 1
10	4106560	L_PO	-0.0443785	Neutral	chr10	4106560	4106560	1	*	NA	G	A	Promoter (1-2kb)	10	4103098	4107988	4891	2	415358	NM_001277459	1428	ENSGALG00000003063	HYKK	hydroxylysine kinase
10	18074745	L_PO	0.0265263	Neutral	chr10	18074745	18074745	1	*	NA	G	A	Distal Intergenic	10	18059065	18064073	5009	2	415523	NM_001005823	-10672	ENSGALG00000007170	SNRPA1	small nuclear ribonucleoprotein polypeptide A'
10	18083618	L_PO	0.180466	Neutral	chr10	18083618	18083618	1	*	NA	G	A	Distal Intergenic	10	18059065	18064073	5009	2	415523	NM_001005823	-19545	ENSGALG00000007170	SNRPA1	small nuclear ribonucleoprotein polypeptide A'
10	19643001	L_PO	0.261255	Neutral	chr10	19643001	19643001	1	*	NA	T	C	Distal Intergenic	10	19590883	19590982	100	1	102465317	NR_105416	52118	ENSGALG00000028173	MIR6550	microRNA 6550
18	4485803	L_PO	0.0780648	Neutral	chr18	4485803	4485803	1	*	NA	C	T	Distal Intergenic	18	4495739	4501676	5938	1	770009	NM_001321535	-9936	ENSGALG00000041025	FOXJ1	forkhead box J1
18	4505136	L_PO	0.0583973	Neutral	chr18	4505136	4505136	1	*	NA	G	T	Distal Intergenic	18	4509207	4529519	20313	1	417361	NM_001012802	-4071	ENSGALG00000002050	EXOC7	exocyst complex component 7
27	4650046	L_PO	-0.0246755	Neutral	chr27	4650046	4650046	1	*	NA	C	T	Intron (NM_204321/374218, intron 1 of 12)	27	4646659	4670553	23895	1	374218	NM_204321	3387	ENSGALG00000000371	CRHR1	corticotropin releasing hormone receptor 1
28	3166914	L_PO	-0.00262911	Neutral	chr28	3166914	3166914	1	*	NA	G	A	Distal Intergenic	28	3176854	3180406	3553	1	425789	NM_001031347	-9940	ENSGALG00000030918	RBM3	RNA binding motif (RNP1, RRM) protein 3
14	5236447	L_PO	0.0389711	Neutral	chr14	5236447	5236447	1	*	NA	T	C	Distal Intergenic	14	5190747	5228149	37403	2	416508	NM_001006164	-8298	ENSGALG00000004875	PEMT	phosphatidylethanolamine N-methyltransferase
15	9134174	L_PO	-0.0107151	Neutral	chr15	9134174	9134174	1	*	NA	A	G	Distal Intergenic	15	9146100	9146209	110	2	102466707	NR_105542	12035	ENSGALG00000027758	MIR6673	microRNA 6673
20	9801883	L_PO	0.240689	Neutral	chr20	9801883	9801883	1	*	NA	A	G	Promoter (<=1kb)	20	9801580	9807021	5442	1	419267	NM_001037831	303	ENSGALG00000025778	SIRPA	signal-regulatory protein alpha
20	9801891	L_PO	0.240689	Neutral	chr20	9801891	9801891	1	*	NA	A	G	Promoter (<=1kb)	20	9801580	9807021	5442	1	419267	NM_001037831	311	ENSGALG00000025778	SIRPA	signal-regulatory protein alpha
20	10254164	L_PO	0.0533052	Neutral	chr20	10254164	10254164	1	*	NA	A	G	Intron (NM_001024828/419287, intron 1 of 17)	20	10251154	10263616	12463	1	419287	NM_001024828	3010	ENSGALG00000041461	DNMT3B	DNA methyltransferase 3 beta
26	3610118	L_PO	-0.0402511	Neutral	chr26	3610118	3610118	1	*	NA	C	T	Distal Intergenic	26	3611404	3626345	14942	2	419875	NM_001006323	16227	ENSGALG00000001717	SLC16A1	solute carrier family 16 member 1
2	66127116	L_PO	-0.0135999	Neutral	chr2	66127116	66127116	1	*	NA	C	T	Distal Intergenic	2	66279383	66281876	2494	1	420883	NM_001004400	-152267	ENSGALG00000012821	TUBB2B	tubulin beta 2B class IIb
13	17822080	L_PO	-0.0135999	Neutral	chr13	17822080	17822080	1	*	NA	C	A	Distal Intergenic	13	17779200	17780947	1748	1	414338	NM_001001606	42880	ENSGALG00000048876	LEAP2	liver enriched antimicrobial peptide 2
14	14390082	L_PO	0.0595116	Neutral	chr14	14390082	14390082	1	*	NA	T	C	Distal Intergenic	14	14359154	14378255	19102	2	396387	NM_001277605	-11827	ENSGALG00000029072	NTN3	netrin 1
14	14399257	L_PO	0.0595116	Neutral	chr14	14399257	14399257	1	*	NA	T	C	Distal Intergenic	14	14405252	14405875	624	2	427689	NM_001039604	6618	ENSGALG00000039817	NOG2	noggin 2
14	14399258	L_PO	0.0595116	Neutral	chr14	14399258	14399258	1	*	NA	G	C	Distal Intergenic	14	14405252	14405875	624	2	427689	NM_001039604	6617	ENSGALG00000039817	NOG2	noggin 2
14	14438109	L_PO	0.0595116	Neutral	chr14	14438109	14438109	1	*	NA	G	A	Distal Intergenic	14	14468246	14468347	102	2	100315728	NR_035074	30238	ENSGALG00000025419	MIR1588	microRNA 1588
14	14523610	L_PO	0.0595116	Neutral	chr14	14523610	14523610	1	*	NA	C	T	Distal Intergenic	14	14572024	14578589	6566	1	416750	NR_036657	-48414	ENSGALG00000053332	C14H16orf59	chromosome 14 C16orf59 homolog
14	14557975	L_PO	0.0124458	Neutral	chr14	14557975	14557975	1	*	NA	T	C	Distal Intergenic	14	14572024	14578589	6566	1	416750	NR_036657	-14049	ENSGALG00000053332	C14H16orf59	chromosome 14 C16orf59 homolog
14	14592260	L_PO	0.0595116	Neutral	chr14	14592260	14592260	1	*	NA	C	T	Distal Intergenic	14	14572024	14578589	6566	1	416750	NR_036657	20236	ENSGALG00000053332	C14H16orf59	chromosome 14 C16orf59 homolog
24	5072877	L_PO	0.315797	Neutral	chr24	5072877	5072877	1	*	NA	T	C	Distal Intergenic	24	5069550	5069659	110	1	102465393	NR_105540	3327	ENSGALG00000027111	MIR6671	microRNA 6671
26	5020599	L_PO	0.0165699	Neutral	chr26	5020599	5020599	1	*	NA	G	A	Distal Intergenic	26	5021820	5026362	4543	2	419926	NM_001006327	5763	ENSGALG00000003474	MED20	mediator complex subunit 20
5	28992066	L_PO	-0.025455	Neutral	chr5	28992066	28992066	1	*	NA	G	T	Distal Intergenic	5	28958999	28963712	4714	2	423269	NM_001012585	-28354	ENSGALG00000009493	TMEM229B	transmembrane protein 229B
5	28992098	L_PO	-0.025455	Neutral	chr5	28992098	28992098	1	*	NA	A	G	Distal Intergenic	5	28958999	28963712	4714	2	423269	NM_001012585	-28386	ENSGALG00000009493	TMEM229B	transmembrane protein 229B
5	28992117	L_PO	-0.025455	Neutral	chr5	28992117	28992117	1	*	NA	C	T	Distal Intergenic	5	28958999	28963712	4714	2	423269	NM_001012585	-28405	ENSGALG00000009493	TMEM229B	transmembrane protein 229B
8	6280200	L_PO	-0.037097	Neutral	chr8	6280200	6280200	1	*	NA	T	G	Distal Intergenic	8	6289074	6355763	66690	1	424416	NM_001277547	-8874	ENSGALG00000003924	ACBD6	acyl-CoA binding domain containing 6
28	2317476	L_PO	0.0332417	Neutral	chr28	2317476	2317476	1	*	NA	C	G	Distal Intergenic	28	2326316	2326389	74	1	777909	NR_031558	-8840	ENSGALG00000021777	MIR211	microRNA 211
28	4483096	L_PO	0.231891	Neutral	chr28	4483096	4483096	1	*	NA	C	T	Distal Intergenic	28	4485518	4487126	1609	2	420148	NM_001318423	4030	ENSGALG00000003939	KLF2	Kruppel like factor 2
33	7383856	L_PO	-0.0144276	Neutral	chr33	7383856	7383856	1	*	NA	A	G	Intron (NM_204604/395303, intron 3 of 6)	32	7377031	7390564	13534	1	395303	NM_204604	6825	ENSGALG00000035487	SP1	Sp1 transcription factor
15	10372436	L_PO	-0.0160173	Neutral	chr15	10372436	10372436	1	*	NA	C	T	Intron (NM_205040/395907, intron 3 of 4)	15	10369978	10376577	6600	2	395907	NM_205040	4141	ENSGALG00000027369	DGCR6	DGCR6 homolog
15	12761013	L_PO	0.273581	Neutral	chr15	12761013	12761013	1	*	NA	A	G	Intron (NM_001039268/417029, intron 21 of 24)	15	12740583	12788537	47955	1	417029	NM_001039268	20430	ENSGALG00000008289	RBM19	RNA binding motif protein 19
15	12761017	L_PO	0.273581	Neutral	chr15	12761017	12761017	1	*	NA	A	G	Intron (NM_001039268/417029, intron 21 of 24)	15	12740583	12788537	47955	1	417029	NM_001039268	20434	ENSGALG00000008289	RBM19	RNA binding motif protein 19
20	1980294	L_PO	0.273581	Neutral	chr20	1980294	1980294	1	*	NA	T	G	Distal Intergenic	20	2006395	2006458	64	2	102466828	NR_105622	26164	ENSGALG00000047539	MIR7453	microRNA 7453
33	5911456	L_PO	0.323466	Neutral	chr33	5911456	5911456	1	*	NA	G	A	3' UTR	32	5911222	5916735	5514	2	426886	NM_001103214	5279	ENSGALG00000040220	TWIST3	Twist homlog 3
9	4640613	L_PO	-0.0348267	Neutral	chr9	4640613	4640613	1	*	NA	C	A	Distal Intergenic	9	4565923	4584177	18255	1	395403	NM_204678	74690	ENSGALG00000006531	TRA2B	transformer 2 beta homolog
9	4788719	L_PO	-0.0321515	Neutral	chr9	4788719	4788719	1	*	NA	T	C	Distal Intergenic	9	4766456	4777205	10750	2	396241	NM_205304	-11514	ENSGALG00000006453	TF	transferrin (ovotransferrin)
21	2757100	L_PO	0.104041	Neutral	chr21	2757100	2757100	1	*	NA	C	A	Intron (NM_205527/396538, intron 2 of 38)	21	2712119	2775214	63096	2	396538	NM_205527	18114	ENSGALG00000039193	AGRN	agrin
3	33215593	L_PO	0.00988791	Neutral	chr3	33215593	33215593	1	*	NA	A	T	Distal Intergenic	3	33619536	33634830	15295	2	421474	NM_001031060	419237	ENSGALG00000040335	CEBPZ	CCAAT/enhancer binding protein zeta
3	104732617	L_PO	0.0208184	Neutral	chr3	104732617	104732617	1	*	NA	T	C	Distal Intergenic	3	104750806	104834397	83592	2	421993	NM_001031096	101780	ENSGALG00000016531	ASXL2	additional sex combs like 2, transcriptional regulator
5	13390303	L_PO	0.0734387	Neutral	chr5	13390303	13390303	1	*	NA	G	C	Distal Intergenic	5	13345377	13346840	1464	1	423088	NM_001199595	44926	ENSGALG00000032687	PHLDA2	pleckstrin homology like domain family A member 2
5	13390304	L_PO	0.0734387	Neutral	chr5	13390304	13390304	1	*	NA	G	A	Distal Intergenic	5	13345377	13346840	1464	1	423088	NM_001199595	44927	ENSGALG00000032687	PHLDA2	pleckstrin homology like domain family A member 2
12	1946906	L_PO	-0.0390047	Neutral	chr12	1946906	1946906	1	*	NA	C	T	Distal Intergenic	12	1863051	1867141	4091	2	425132	NM_001287196	-79765	ENSGALG00000002131	NPRL2	NPR2-like, GATOR1 complex subunit
12	6098098	L_PO	0.0402148	Neutral	chr12	6098098	6098098	1	*	NA	G	A	Promoter (1-2kb)	12	6099217	6125075	25859	1	415978	NM_001277141	-1119	ENSGALG00000005092	HDAC11	histone deacetylase 11
12	14591938	L_PO	0.0402148	Neutral	chr12	14591938	14591938	1	*	NA	A	G	Distal Intergenic	12	14762067	14842836	80770	1	416084	NM_001277843	-170129	ENSGALG00000007467	SLC25A26	solute carrier family 25 member 26
18	2135147	L_PO	0.00640729	Neutral	chr18	2135147	2135147	1	*	NA	G	T	Intron (NM_001030698/417321, intron 6 of 7)	18	2096013	2172073	76061	2	417321	NM_001030698	36926	ENSGALG00000001238	STX8	syntaxin 8
26	3545798	L_PO	-0.02596	Neutral	chr26	3545798	3545798	1	*	NA	G	A	Promoter (<=1kb)	26	3545026	3550989	5964	1	419872	NM_001012843	772	ENSGALG00000001558	MOV10	Mov10 RISC complex RNA helicase
1	113850070	L_PO	-0.0391211	Neutral	chr1	113850070	113850070	1	*	NA	A	C	Distal Intergenic	1	113933365	113933474	110	1	102465394	NR_105541	-83295	ENSGALG00000027310	MIR6672	microRNA 6672
1	113850073	L_PO	-0.0391211	Neutral	chr1	113850073	113850073	1	*	NA	C	T	Distal Intergenic	1	113933365	113933474	110	1	102465394	NR_105541	-83292	ENSGALG00000027310	MIR6672	microRNA 6672
6	12282195	L_PO	0.245291	Neutral	chr6	12282195	12282195	1	*	NA	C	G	Distal Intergenic	6	12284641	12293251	8611	2	769580	NM_001322804	11056	ENSGALG00000045557	MTTPL	microsomal triglyceride transfer protein-like
6	12623174	L_PO	0.245291	Neutral	chr6	12623174	12623174	1	*	NA	A	G	Distal Intergenic	6	12653094	12673279	20186	2	395602	NM_204811	50105	ENSGALG00000004769	PSAP	prosaposin
8	25600513	L_PO	0.030855	Neutral	chr8	25600513	25600513	1	*	NA	A	G	Promoter (<=1kb)	8	25599262	25600992	1731	2	424659	NM_001277616	479	ENSGALG00000010789	PARS2	prolyl-tRNA synthetase 2, mitochondrial (putative)
9	12937707	L_PO	0.0651959	Neutral	chr9	12937707	12937707	1	*	NA	T	C	Distal Intergenic	9	12975537	12987467	11931	1	424897	NM_001006549	-37830	ENSGALG00000007058	LSG1	large 60S subunit nuclear export GTPase 1
9	12937780	L_PO	0.0122107	Neutral	chr9	12937780	12937780	1	*	NA	G	A	Distal Intergenic	9	12975537	12987467	11931	1	424897	NM_001006549	-37757	ENSGALG00000007058	LSG1	large 60S subunit nuclear export GTPase 1
13	14493306	L_PO	-0.0438899	Neutral	chr13	14493306	14493306	1	*	NA	G	C	Distal Intergenic	13	14645030	14665143	20114	1	395983	NM_205095	-151724	ENSGALG00000039099	MAPK9	mitogen-activated protein kinase 9
13	14493357	L_PO	-0.0438899	Neutral	chr13	14493357	14493357	1	*	NA	T	A	Distal Intergenic	13	14645030	14665143	20114	1	395983	NM_205095	-151673	ENSGALG00000039099	MAPK9	mitogen-activated protein kinase 9
13	14853280	L_PO	-0.034725	Neutral	chr13	14853280	14853280	1	*	NA	A	G	Distal Intergenic	13	14754116	14817923	63808	1	416296	NM_001277274	99164	ENSGALG00000006076	RASGEF1C	RasGEF domain family member 1C
13	17714402	L_PO	-0.0223694	Neutral	chr13	17714402	17714402	1	*	NA	C	T	Intron (NM_001277806/416333, intron 1 of 9)	13	17694818	17723546	28729	2	416333	NM_001277806	9144	ENSGALG00000034187	SEPTIN8	septin 8
19	526961	L_PO	-0.0378172	Neutral	chr19	526961	526961	1	*	NA	G	A	Distal Intergenic	19	557734	558749	1016	1	417464	NM_001045831	-30773	ENSGALG00000053868	CCLL4	chemokine-like ligand 4
26	17847	L_PO	-0.034725	Neutral	chr26	17847	17847	1	*	NA	C	T	Distal Intergenic	26	29839	40913	11075	1	429474	NM_001031576	-11992	ENSGALG00000032190	MICAL1	microtubule associated monooxygenase, calponin and LIM domain containing 1
26	17854	L_PO	-0.034725	Neutral	chr26	17854	17854	1	*	NA	G	C	Distal Intergenic	26	29839	40913	11075	1	429474	NM_001031576	-11985	ENSGALG00000032190	MICAL1	microtubule associated monooxygenase, calponin and LIM domain containing 1
26	346655	L_PO	-0.0570219	Neutral	chr26	346655	346655	1	*	NA	G	A	Distal Intergenic	26	355155	365068	9914	2	421175	NM_001012868	18413	ENSGALG00000000606	ARL8A	ADP ribosylation factor like GTPase 8A
26	669633	L_PO	-0.034725	Neutral	chr26	669633	669633	1	*	NA	C	A	Distal Intergenic	26	692323	692432	110	2	102465353	NR_105475	22799	ENSGALG00000028655	MIR6607	microRNA 6607
26	674304	L_PO	-0.034725	Neutral	chr26	674304	674304	1	*	NA	G	C	Distal Intergenic	26	692323	692432	110	2	102465353	NR_105475	18128	ENSGALG00000028655	MIR6607	microRNA 6607
26	1129847	L_PO	-0.0155109	Neutral	chr26	1129847	1129847	1	*	NA	C	G	Distal Intergenic	26	1112527	1120710	8184	2	421147	NM_001031026	-9137	ENSGALG00000000086	TIMM17B	translocase of inner mitochondrial membrane 17 homolog B (yeast)
26	1263313	L_PO	-0.0378172	Neutral	chr26	1263313	1263313	1	*	NA	C	T	Distal Intergenic	26	1266427	1268454	2028	1	395976	NM_205090	-3114	ENSGALG00000032922	GSTM2	glutathione S-transferase mu 2 (muscle)
26	1299910	L_PO	0.304587	Neutral	chr26	1299910	1299910	1	*	NA	C	A	Promoter (2-3kb)	26	1296993	1317737	20745	1	419803	NM_001030913	2917	ENSGALG00000000329	AHCYL1	adenosylhomocysteinase like 1
27	7129492	L_PO	0.0256036	Neutral	chr27	7129492	7129492	1	*	NA	G	A	Promoter (<=1kb)	27	7128861	7130727	1867	1	396216	NM_205279	631	ENSGALG00000030907	CSF3	colony stimulating factor 3
27	7129493	L_PO	0.0256036	Neutral	chr27	7129493	7129493	1	*	NA	T	C	Promoter (<=1kb)	27	7128861	7130727	1867	1	396216	NM_205279	632	ENSGALG00000030907	CSF3	colony stimulating factor 3
27	7599448	L_PO	0.101449	Neutral	chr27	7599448	7599448	1	*	NA	C	T	Distal Intergenic	27	7577987	7580142	2156	1	420032	NM_001006333	21461	ENSGALG00000028971	NKIRAS2	NFKB inhibitor interacting Ras like 2
28	2640534	L_PO	0.129676	Neutral	chr28	2640534	2640534	1	*	NA	C	T	Promoter (2-3kb)	28	2639959	2642570	2612	2	100857433	NM_001317088	2036	ENSGALG00000021972	PLIN4	perilipin 4
28	2727211	L_PO	0.0430623	Neutral	chr28	2727211	2727211	1	*	NA	T	C	Distal Intergenic	28	2712374	2720670	8297	1	396349	NM_205388	14837	ENSGALG00000001267	MAP2K2	mitogen-activated protein kinase kinase 2
28	2735403	L_PO	0.0122107	Neutral	chr28	2735403	2735403	1	*	NA	T	G	Distal Intergenic	28	2745111	2754015	8905	1	428335	NM_001039321	-9708	ENSGALG00000001317	LOC428335	hyperpolarization activated cyclic nucleotide-gated potassium channel 2
28	2831398	L_PO	0.0122107	Neutral	chr28	2831398	2831398	1	*	NA	T	A	Promoter (2-3kb)	28	2820343	2829106	8764	2	420085	NM_001006338	-2292	ENSGALG00000042948	RNF126	ring finger protein 126
4	74138578	L_PO	0.111574	Neutral	chr4	74138578	74138578	1	*	NA	T	A	Distal Intergenic	4	74039010	74100704	61695	1	422815	NM_001006457	99568	ENSGALG00000042851	PPARGC1A	PPARG coactivator 1 alpha
13	11068560	L_PO	-0.044042	Neutral	chr13	11068560	11068560	1	*	NA	A	G	Distal Intergenic	13	11057508	11060855	3348	1	395391	NM_204671	11052	ENSGALG00000021542	SNCB	synuclein beta
23	2344869	L_PO	-0.0204496	Neutral	chr23	2344869	2344869	1	*	NA	C	T	Distal Intergenic	23	2367641	2368911	1271	2	395281	NM_204589	24042	ENSGALG00000035317	ID3	inhibitor of DNA binding 3, HLH protein
6	12212762	L_PO	0.174101	Neutral	chr6	12212762	12212762	1	*	NA	C	T	Distal Intergenic	6	12229136	12232669	3534	2	378784	NM_204362	19907	ENSGALG00000004446	NPFFR1	neuropeptide FF receptor 1
6	17776874	L_PO	-0.0327354	Neutral	chr6	17776874	17776874	1	*	NA	G	A	Distal Intergenic	6	17772530	17772606	77	1	100498695	NR_035351	4344	ENSGALG00000028763	MIR3537	microRNA 3537
9	1130838	L_PO	-0.0430099	Neutral	chr9	1130838	1130838	1	*	NA	G	A	Promoter (<=1kb)	9	1130069	1144385	14317	1	424741	NM_001031773	769	ENSGALG00000001428	EFHD1	EF-hand domain family member D1
9	14872309	L_PO	0.0968699	Neutral	chr9	14872309	14872309	1	*	NA	T	C	Distal Intergenic	9	14938213	14954450	16238	1	424912	NM_001012930	-65904	ENSGALG00000007357	BCL6	B-cell CLL/lymphoma 6
11	17405673	L_PO	0.109561	Neutral	chr11	17405673	17405673	1	*	NA	A	G	Distal Intergenic	11	17359925	17361636	1712	2	396039	NM_205138	-44037	ENSGALG00000036593	FOXC2	forkhead box C2
11	17742577	L_PO	0.109561	Neutral	chr11	17742577	17742577	1	*	NA	G	A	Distal Intergenic	11	17796381	17805114	8734	1	427559	NM_001031461	-53804	ENSGALG00000055010	MAP1LC3B	microtubule associated protein 1 light chain 3 beta
15	6087805	L_PO	0.174101	Neutral	chr15	6087805	6087805	1	*	NA	T	A	Distal Intergenic	15	6080593	6080695	103	1	100315992	NR_035264	7212	ENSGALG00000025260	MIR1764	microRNA 1764
23	4228559	L_PO	-0.00457272	Neutral	chr23	4228559	4228559	1	*	NA	C	T	Distal Intergenic	23	4205202	4217598	12397	2	419623	NM_001305665	-10961	ENSGALG00000002144	THRAP3	thyroid hormone receptor associated protein 3
15	7420044	L_PO	0.0634367	Neutral	chr15	7420044	7420044	1	*	NA	T	C	Distal Intergenic	15	7445241	7447016	1776	1	416908	NM_001201445	-25197	ENSGALG00000005614	SRRD	SRR1 domain containing
1	57001521	L_PO	-0.0325478	Neutral	chr1	57001521	57001521	1	*	NA	G	C	Promoter (<=1kb)	1	56932268	57002305	70038	2	396239	NM_205302	784	ENSGALG00000012865	BRAF	B-Raf proto-oncogene, serine/threonine kinase
2	58633325	L_PO	-0.044042	Neutral	chr2	58633325	58633325	1	*	NA	C	T	Distal Intergenic	2	58571228	58577382	6155	1	396453	NM_205466	62097	ENSGALG00000012671	PRL	prolactin
2	61105443	L_PO	-0.0154153	Neutral	chr2	61105443	61105443	1	*	NA	A	G	Intron (NM_001012862/420839, intron 1 of 18)	2	61066426	61066531	106	1	102465423	NR_105589	39017	ENSGALG00000038174	MIR6557	microRNA 6557
2	61105476	L_PO	-0.0154153	Neutral	chr2	61105476	61105476	1	*	NA	T	G	Intron (NM_001012862/420839, intron 1 of 18)	2	61066426	61066531	106	1	102465423	NR_105589	39050	ENSGALG00000038174	MIR6557	microRNA 6557
2	61105506	L_PO	-0.0154153	Neutral	chr2	61105506	61105506	1	*	NA	C	G	Intron (NM_001012862/420839, intron 1 of 18)	2	61066426	61066531	106	1	102465423	NR_105589	39080	ENSGALG00000038174	MIR6557	microRNA 6557
3	75762986	L_PO	0.106543	Neutral	chr3	75762986	75762986	1	*	NA	C	T	Distal Intergenic	3	75829794	75832049	2256	2	421817	NM_001012291	69063	ENSGALG00000015780	PNRC1	proline rich nuclear receptor coactivator 1
11	1766587	L_PO	0.0350514	Neutral	chr11	1766587	1766587	1	*	NA	C	G	Distal Intergenic	11	1774268	1780423	6156	1	395139	NM_204480	-7681	ENSGALG00000002651	ST3GAL2	ST3 beta-galactoside alpha-2,3-sialyltransferase 2
11	1766613	L_PO	0.0350514	Neutral	chr11	1766613	1766613	1	*	NA	G	C	Distal Intergenic	11	1774268	1780423	6156	1	395139	NM_204480	-7655	ENSGALG00000002651	ST3GAL2	ST3 beta-galactoside alpha-2,3-sialyltransferase 2
14	13627686	L_PO	-0.0314376	Neutral	chr14	13627686	13627686	1	*	NA	T	C	Promoter (<=1kb)	14	13627365	13630644	3280	1	416399	NM_001282230	321	ENSGALG00000027635	NME3	NME/NM23 nucleoside diphosphate kinase 3
14	13627687	L_PO	-0.0314376	Neutral	chr14	13627687	13627687	1	*	NA	G	C	Promoter (<=1kb)	14	13627365	13630644	3280	1	416399	NM_001282230	322	ENSGALG00000027635	NME3	NME/NM23 nucleoside diphosphate kinase 3
17	5971293	L_PO	-0.0487844	Neutral	chr17	5971293	5971293	1	*	NA	G	A	Downstream (<=300bp)	17	5976082	5978545	2464	2	417193	NM_001194983	7252	ENSGALG00000046708	PTGES	prostaglandin E synthase
17	8873228	L_PO	0.106543	Neutral	chr17	8873228	8873228	1	*	NA	T	C	Distal Intergenic	17	9003939	9005957	2019	2	417112	NM_001277656	132729	ENSGALG00000040987	NDUFA8	NADH:ubiquinone oxidoreductase subunit A8
19	8606206	L_PO	-0.0135999	Neutral	chr19	8606206	8606206	1	*	NA	G	C	Intron (NM_205505/396504, intron 48 of 53)	19	8547252	8588663	41412	1	417653	NM_001030724	58954	ENSGALG00000005420	AATF	apoptosis antagonizing transcription factor
33	7338205	L_PO	0.00652285	Neutral	chr33	7338205	7338205	1	*	NA	C	T	Intron (NM_205098/395988, intron 4 of 10)	32	7321136	7351025	29890	1	395988	NM_205098	17069	ENSGALG00000033090	VDR	vitamin D (1,25- dihydroxyvitamin D3) receptor
33	7338215	L_PO	0.00652285	Neutral	chr33	7338215	7338215	1	*	NA	T	C	Intron (NM_205098/395988, intron 4 of 10)	32	7321136	7351025	29890	1	395988	NM_205098	17079	ENSGALG00000033090	VDR	vitamin D (1,25- dihydroxyvitamin D3) receptor
19	5487093	L_PO	0.0510918	Neutral	chr19	5487093	5487093	1	*	NA	C	T	Distal Intergenic	19	5528017	5528116	100	2	100315903	NR_035012	41023	ENSGALG00000024507	MIR22	microRNA 22
19	5487097	L_PO	0.0510918	Neutral	chr19	5487097	5487097	1	*	NA	C	T	Distal Intergenic	19	5528017	5528116	100	2	100315903	NR_035012	41019	ENSGALG00000024507	MIR22	microRNA 22
5	59517685	L_PO	-0.0136583	Neutral	chr5	59517685	59517685	1	*	NA	T	C	Distal Intergenic	5	58944043	58948199	4157	1	395353	NM_204641	573642	ENSGALG00000012466	FKBP3	FK506 binding protein 3
25	308431	L_PO	-0.0258348	Neutral	chr25	308431	308431	1	*	NA	T	C	Distal Intergenic	25	278465	282494	4030	1	100216364	NM_001142390	29966	ENSGALG00000028505	PSMD4	proteasome 26S subunit, non-ATPase 4
2	14869560	L_PO	0.139624	Neutral	chr2	14869560	14869560	1	*	NA	G	A	Distal Intergenic	2	14388433	14494158	105726	2	396029	NM_205131	-375402	ENSGALG00000007260	ZEB1	zinc finger E-box binding homeobox 1
1	34879408	L_PO	-0.0713111	Neutral	chr1	34879408	34879408	1	*	NA	G	A	Distal Intergenic	1	35019689	35029784	10096	1	427864	NM_001031480	-140281	ENSGALG00000009901	DYRK2	dual specificity tyrosine phosphorylation regulated kinase 2
1	125471609	L_PO	0.136307	Neutral	chr1	125471609	125471609	1	*	NA	C	T	Distal Intergenic	1	126003695	126095968	92274	1	373920	NM_204129	-532086	ENSGALG00000038504	MID1	midline 1
1	133574870	L_PO	0.01607	Neutral	chr1	133574870	133574870	1	*	NA	C	T	Distal Intergenic	1	133608231	133610522	2292	2	769722	NM_001302185	35652	ENSGALG00000036791	COA5	cytochrome c oxidase assembly factor 5
2	16088400	L_PO	-0.0321515	Neutral	chr2	16088400	16088400	1	*	NA	A	G	Intron (NM_001039281/420489, intron 10 of 11)	2	16094674	16116800	22127	2	420490	NM_001321600	28400	ENSGALG00000007559	PDSS1	prenyl (decaprenyl) diphosphate synthase, subunit 1
2	111436469	L_PO	-0.0347442	Neutral	chr2	111436469	111436469	1	*	NA	A	G	Distal Intergenic	2	111306862	111320568	13707	2	421130	NM_001031022	-115901	ENSGALG00000015416	SDR16C5	short chain dehydrogenase/reductase family 16C member 5
2	111436470	L_PO	-0.0347442	Neutral	chr2	111436470	111436470	1	*	NA	C	T	Distal Intergenic	2	111306862	111320568	13707	2	421130	NM_001031022	-115902	ENSGALG00000015416	SDR16C5	short chain dehydrogenase/reductase family 16C member 5
2	111436493	L_PO	-0.0347442	Neutral	chr2	111436493	111436493	1	*	NA	C	T	Distal Intergenic	2	111306862	111320568	13707	2	421130	NM_001031022	-115925	ENSGALG00000015416	SDR16C5	short chain dehydrogenase/reductase family 16C member 5
2	111436495	L_PO	-0.0347442	Neutral	chr2	111436495	111436495	1	*	NA	T	C	Distal Intergenic	2	111306862	111320568	13707	2	421130	NM_001031022	-115927	ENSGALG00000015416	SDR16C5	short chain dehydrogenase/reductase family 16C member 5
2	126530151	L_PO	0.01607	Neutral	chr2	126530151	126530151	1	*	NA	T	C	Distal Intergenic	2	126348499	126364243	15745	1	420234	NM_001030947	181652	ENSGALG00000040248	PLEKHF2	pleckstrin homology and FYVE domain containing 2
2	149495994	L_PO	0.01607	Neutral	chr2	149495994	149495994	1	*	NA	T	C	Distal Intergenic	2	149437436	149465150	27715	2	426402	NM_001031380	-30844	ENSGALG00000039901	PUF60	poly(U) binding splicing factor 60
3	104439463	L_PO	0.0839288	Neutral	chr3	104439463	104439463	1	*	NA	T	G	Distal Intergenic	3	104459906	104460816	911	2	100526758	NM_001198884	21353	ENSGALG00000029837	OST4	oligosaccharyltransferase complex subunit 4, non-catalytic
3	104439468	L_PO	0.0839288	Neutral	chr3	104439468	104439468	1	*	NA	T	C	Distal Intergenic	3	104459906	104460816	911	2	100526758	NM_001198884	21348	ENSGALG00000029837	OST4	oligosaccharyltransferase complex subunit 4, non-catalytic
3	104527050	L_PO	0.189029	Neutral	chr3	104527050	104527050	1	*	NA	A	G	Distal Intergenic	3	104477833	104479911	2079	2	100858986	NM_001319023	-47139	ENSGALG00000054882	PREB	prolactin regulatory element binding
3	104588772	L_PO	0.153542	Neutral	chr3	104588772	104588772	1	*	NA	G	A	Distal Intergenic	3	104568013	104584279	16267	2	421991	NM_001024832	-4493	ENSGALG00000041454	DNMT3A	DNA methyltransferase 3 alpha
3	107038901	L_PO	0.0497842	Neutral	chr3	107038901	107038901	1	*	NA	T	G	Distal Intergenic	3	107113835	107114863	1029	2	422030	NM_001317339	75962	ENSGALG00000032737	OvoDA1	Ovodefensin A1
3	107038928	L_PO	0.0497842	Neutral	chr3	107038928	107038928	1	*	NA	C	T	Distal Intergenic	3	107113835	107114863	1029	2	422030	NM_001317339	75935	ENSGALG00000032737	OvoDA1	Ovodefensin A1
4	35294901	L_PO	0.01607	Neutral	chr4	35294901	35294901	1	*	NA	C	T	Distal Intergenic	4	35370105	35436997	66893	2	395393	NM_204673	142096	ENSGALG00000010379	SNCA	synuclein alpha
5	17484790	L_PO	0.0862225	Neutral	chr5	17484790	17484790	1	*	NA	T	C	Distal Intergenic	5	17337682	17356167	18486	1	396270	NM_205330	147108	ENSGALG00000007537	INCENP	inner centromere protein
5	17484832	L_PO	0.0862225	Neutral	chr5	17484832	17484832	1	*	NA	C	T	Distal Intergenic	5	17337682	17356167	18486	1	396270	NM_205330	147150	ENSGALG00000007537	INCENP	inner centromere protein
6	32177687	L_PO	0.0839288	Neutral	chr6	32177687	32177687	1	*	NA	A	G	Distal Intergenic	6	31972919	32042255	69337	2	423936	NM_001079733	-135432	ENSGALG00000009502	ATE1	arginyltransferase 1
6	32177697	L_PO	0.0839288	Neutral	chr6	32177697	32177697	1	*	NA	C	G	Distal Intergenic	6	31972919	32042255	69337	2	423936	NM_001079733	-135442	ENSGALG00000009502	ATE1	arginyltransferase 1
9	15493442	L_PO	0.136307	Neutral	chr9	15493442	15493442	1	*	NA	G	A	Distal Intergenic	9	15443330	15446163	2834	2	429150	NM_001318436	-47279	ENSGALG00000007714	NMUR1	neuromedin U receptor 1
9	15493447	L_PO	0.136307	Neutral	chr9	15493447	15493447	1	*	NA	C	T	Distal Intergenic	9	15443330	15446163	2834	2	429150	NM_001318436	-47284	ENSGALG00000007714	NMUR1	neuromedin U receptor 1
9	15689350	L_PO	0.0497842	Neutral	chr9	15689350	15689350	1	*	NA	G	A	Distal Intergenic	9	15756290	15759481	3192	1	424940	NM_001031317	-66940	ENSGALG00000007899	CHRND	cholinergic receptor nicotinic delta subunit
9	15713899	L_PO	0.0497842	Neutral	chr9	15713899	15713899	1	*	NA	T	C	Distal Intergenic	9	15756290	15759481	3192	1	424940	NM_001031317	-42391	ENSGALG00000007899	CHRND	cholinergic receptor nicotinic delta subunit
9	15755249	L_PO	0.0497842	Neutral	chr9	15755249	15755249	1	*	NA	C	T	Promoter (1-2kb)	9	15756290	15759481	3192	1	424940	NM_001031317	-1041	ENSGALG00000007899	CHRND	cholinergic receptor nicotinic delta subunit
9	15878728	L_PO	0.0497842	Neutral	chr9	15878728	15878728	1	*	NA	T	C	Distal Intergenic	9	15845591	15850341	4751	1	424944	NM_001329484	33137	ENSGALG00000008283	CYP2AB1	cytochrome P450, family 2, subfamily AB, polypeptide 1
9	15878747	L_PO	0.0497842	Neutral	chr9	15878747	15878747	1	*	NA	C	G	Distal Intergenic	9	15845591	15850341	4751	1	424944	NM_001329484	33156	ENSGALG00000008283	CYP2AB1	cytochrome P450, family 2, subfamily AB, polypeptide 1
9	15956980	L_PO	0.0497842	Neutral	chr9	15956980	15956980	1	*	NA	C	G	Distal Intergenic	9	15974013	15996715	22703	1	770246	NM_001079494	-17033	ENSGALG00000008432	AP2M1	adaptor related protein complex 2 mu 1 subunit
10	15439397	L_PO	0.01607	Neutral	chr10	15439397	15439397	1	*	NA	C	T	Distal Intergenic	10	15117461	15131013	13553	2	395214	NM_204537	-308384	ENSGALG00000039173	RGMA	repulsive guidance molecule family member a
10	17970811	L_PO	0.0497842	Neutral	chr10	17970811	17970811	1	*	NA	G	T	Distal Intergenic	10	18051906	18058890	6985	2	415522	NM_001024734	88079	ENSGALG00000007162	SELENOS	selenoprotein S
10	17970817	L_PO	0.0497842	Neutral	chr10	17970817	17970817	1	*	NA	C	T	Distal Intergenic	10	18051906	18058890	6985	2	415522	NM_001024734	88073	ENSGALG00000007162	SELENOS	selenoprotein S
10	18208663	L_PO	0.0497842	Neutral	chr10	18208663	18208663	1	*	NA	G	A	Distal Intergenic	10	18195430	18202059	6630	1	769261	NM_001278455	13233	ENSGALG00000007333	UBAP1L	ubiquitin associated protein 1 like
12	7187726	L_PO	0.0497842	Neutral	chr12	7187726	7187726	1	*	NA	C	A	Distal Intergenic	12	7012303	7029920	17618	1	415986	NM_001277877	175423	ENSGALG00000026891	NINJ1	ninjurin 1
12	7193511	L_PO	0.0497842	Neutral	chr12	7193511	7193511	1	*	NA	C	A	Distal Intergenic	12	7012303	7029920	17618	1	415986	NM_001277877	181208	ENSGALG00000026891	NINJ1	ninjurin 1
12	13502693	L_PO	0.0497842	Neutral	chr12	13502693	13502693	1	*	NA	G	T	Distal Intergenic	12	13251444	13251541	98	1	100315869	NR_035034	251249	ENSGALG00000025312	MIR1550	microRNA 1550
12	17653086	L_PO	0.01607	Neutral	chr12	17653086	17653086	1	*	NA	G	A	Distal Intergenic	12	16924475	16950488	26014	1	416098	NM_001006142	728611	ENSGALG00000007810	PPP4R2	protein phosphatase 4 regulatory subunit 2
13	1587842	L_PO	0.0497842	Neutral	chr13	1587842	1587842	1	*	NA	G	A	3' UTR	13	1576666	1588008	11343	1	416132	NM_001006144	11176	ENSGALG00000035080	HARS1	histidyl-tRNA synthetase 1
13	1611504	L_PO	0.198865	Neutral	chr13	1611504	1611504	1	*	NA	A	C	Promoter (1-2kb)	13	1613067	1614464	1398	1	100194427	NM_001139478	-1563	ENSGALG00000039140	CD14	CD14 molecule
13	1735983	L_PO	0.01607	Neutral	chr13	1735983	1735983	1	*	NA	C	T	Distal Intergenic	13	1632062	1635009	2948	2	768990	NM_001305152	-100974	ENSGALG00000041129	TMEM173	transmembrane protein 173
13	1735997	L_PO	0.01607	Neutral	chr13	1735997	1735997	1	*	NA	G	C	Distal Intergenic	13	1632062	1635009	2948	2	768990	NM_001305152	-100988	ENSGALG00000041129	TMEM173	transmembrane protein 173
13	2648504	L_PO	0.01607	Neutral	chr13	2648504	2648504	1	*	NA	G	A	Distal Intergenic	13	2657626	2670590	12965	2	395506	NM_204747	22086	ENSGALG00000002634	HDAC3	histone deacetylase 3
13	2840176	L_PO	0.0497842	Neutral	chr13	2840176	2840176	1	*	NA	G	A	Distal Intergenic	13	2828076	2828159	84	1	100315886	NR_035196	12100	ENSGALG00000025150	MIR1702	microRNA 1702
13	3191801	L_PO	0.0839288	Neutral	chr13	3191801	3191801	1	*	NA	G	A	Distal Intergenic	13	3194108	3202347	8240	2	416187	NM_001007832	10546	ENSGALG00000002488	PAIP2B	poly(A) binding protein interacting protein 2B
13	3351570	L_PO	0.0497842	Neutral	chr13	3351570	3351570	1	*	NA	A	G	Distal Intergenic	13	3205719	3231017	25299	2	373948	NM_204147	-120553	ENSGALG00000002478	MATR3	matrin 3
13	17372770	L_PO	0.0497842	Neutral	chr13	17372770	17372770	1	*	NA	G	A	Distal Intergenic	13	17291960	17331028	39069	2	427642	NM_001039314	-41742	ENSGALG00000017462	FNIP1	folliculin interacting protein 1
13	17372773	L_PO	0.0497842	Neutral	chr13	17372773	17372773	1	*	NA	G	A	Distal Intergenic	13	17291960	17331028	39069	2	427642	NM_001039314	-41745	ENSGALG00000017462	FNIP1	folliculin interacting protein 1
13	17372780	L_PO	0.0497842	Neutral	chr13	17372780	17372780	1	*	NA	G	A	Distal Intergenic	13	17291960	17331028	39069	2	427642	NM_001039314	-41752	ENSGALG00000017462	FNIP1	folliculin interacting protein 1
13	17431836	L_PO	0.0497842	Neutral	chr13	17431836	17431836	1	*	NA	C	T	Promoter (1-2kb)	13	17430156	17431908	1753	1	407087	NM_213585	1680	ENSGALG00000037851	KK34	interleukin-like
13	17990617	L_PO	0.118512	Neutral	chr13	17990617	17990617	1	*	NA	C	T	Promoter (<=1kb)	13	17989659	18090308	100650	1	396113	NM_205194	958	ENSGALG00000033938	ARHGAP26	Rho GTPase activating protein 26
13	18036385	L_PO	0.0839288	Neutral	chr13	18036385	18036385	1	*	NA	T	C	Intron (NM_205194/396113, intron 11 of 22)	13	17989659	18090308	100650	1	396113	NM_205194	46726	ENSGALG00000033938	ARHGAP26	Rho GTPase activating protein 26
13	18419684	L_PO	0.0839288	Neutral	chr13	18419684	18419684	1	*	NA	C	T	Distal Intergenic	13	18256656	18263752	7097	2	416344	NM_001198637	-155932	ENSGALG00000007404	YIPF5	Yip1 domain family member 5
13	18446764	L_PO	0.118512	Neutral	chr13	18446764	18446764	1	*	NA	G	A	Distal Intergenic	13	18256656	18263752	7097	2	416344	NM_001198637	-183012	ENSGALG00000007404	YIPF5	Yip1 domain family member 5
14	7114701	L_PO	0.153542	Neutral	chr14	7114701	7114701	1	*	NA	C	T	Distal Intergenic	14	7110572	7110664	93	1	100315962	NR_035103	4129	ENSGALG00000025156	MIR1615	microRNA 1615
14	12126608	L_PO	0.0431283	Neutral	chr14	12126608	12126608	1	*	NA	A	G	Distal Intergenic	14	12503685	12505299	1615	1	416650	NM_001004374	-377077	ENSGALG00000023740	HBZ	hemoglobin subunit zeta
14	12694542	L_PO	0.01607	Neutral	chr14	12694542	12694542	1	*	NA	G	T	Intron (NM_001030644/416656, intron 6 of 24)	14	12684835	12701543	16709	2	416656	NM_001030644	7001	ENSGALG00000030826	CLCN7	chloride voltage-gated channel 7
15	11492317	L_PO	0.118512	Neutral	chr15	11492317	11492317	1	*	NA	T	C	Distal Intergenic	15	11435907	11457063	21157	2	417022	NM_001039267	-35254	ENSGALG00000008149	EWSR1	EWS RNA binding protein 1
15	12761071	L_PO	0.118512	Neutral	chr15	12761071	12761071	1	*	NA	A	G	Intron (NM_001039268/417029, intron 21 of 24)	15	12740583	12788537	47955	1	417029	NM_001039268	20488	ENSGALG00000008289	RBM19	RNA binding motif protein 19
17	8150568	L_PO	0.118512	Neutral	chr17	8150568	8150568	1	*	NA	T	A	Distal Intergenic	17	8183343	8188913	5571	2	417134	NM_001006197	38345	ENSGALG00000001950	PMPCA	peptidase, mitochondrial processing alpha subunit
17	8536074	L_PO	0.118512	Neutral	chr17	8536074	8536074	1	*	NA	C	T	Promoter (1-2kb)	17	8511817	8538039	26223	2	395248	NM_204562	1965	ENSGALG00000001645	KCNT1	potassium sodium-activated channel subfamily T member 1
18	6009458	L_PO	0.01607	Neutral	chr18	6009458	6009458	1	*	NA	G	A	Distal Intergenic	18	5945778	5959070	13293	2	417397	NM_001030704	-50388	ENSGALG00000003078	MMD	monocyte to macrophage differentiation associated
19	5598539	L_PO	0.118512	Neutral	chr19	5598539	5598539	1	*	NA	G	A	Distal Intergenic	19	5568686	5590184	21499	1	417563	NM_001006221	29853	ENSGALG00000003072	RPA1	replication protein A1
19	5962383	L_PO	0.0839288	Neutral	chr19	5962383	5962383	1	*	NA	G	A	Distal Intergenic	19	5954952	5956642	1691	2	417575	NM_001305065	-5741	ENSGALG00000003973	TLCD1	TLC domain containing 1
19	6102513	L_PO	0.0839288	Neutral	chr19	6102513	6102513	1	*	NA	C	T	Distal Intergenic	19	6109639	6113467	3829	1	396499	NM_205502	-7126	ENSGALG00000004035	CRYBA1	crystallin beta A1
19	6234184	L_PO	0.238083	Neutral	chr19	6234184	6234184	1	*	NA	A	T	Distal Intergenic	19	6209950	6217515	7566	2	417584	NM_204296	-16669	ENSGALG00000023703	GIT1	G protein-coupled receptor kinase interacting ArfGAP 1
19	7139740	L_PO	0.0497842	Neutral	chr19	7139740	7139740	1	*	NA	T	C	Distal Intergenic	19	7086471	7135407	48937	1	417622	NM_001012806	53269	ENSGALG00000042071	VPS53	VPS53 subunit of GARP complex
21	386954	L_PO	0.01607	Neutral	chr21	386954	386954	1	*	NA	C	T	Distal Intergenic	21	310699	314464	3766	2	419368	NM_001039489	-72490	ENSGALG00000000579	VAMP3	vesicle-associated membrane protein 3
21	386955	L_PO	0.01607	Neutral	chr21	386955	386955	1	*	NA	A	C	Distal Intergenic	21	310699	314464	3766	2	419368	NM_001039489	-72491	ENSGALG00000000579	VAMP3	vesicle-associated membrane protein 3
21	386996	L_PO	0.01607	Neutral	chr21	386996	386996	1	*	NA	T	C	Distal Intergenic	21	310699	314464	3766	2	419368	NM_001039489	-72532	ENSGALG00000000579	VAMP3	vesicle-associated membrane protein 3
21	387007	L_PO	0.01607	Neutral	chr21	387007	387007	1	*	NA	G	A	Distal Intergenic	21	310699	314464	3766	2	419368	NM_001039489	-72543	ENSGALG00000000579	VAMP3	vesicle-associated membrane protein 3
22	3825645	L_PO	0.01607	Neutral	chr22	3825645	3825645	1	*	NA	G	A	Promoter (1-2kb)	22	3827643	3830276	2634	1	396084	NM_205172	-1998	ENSGALG00000041634	ACTG2	actin, gamma 2, smooth muscle, enteric
23	3618552	L_PO	0.153542	Neutral	chr23	3618552	3618552	1	*	NA	G	C	Distal Intergenic	23	3613932	3615056	1125	1	430270	NM_001031584	4620	ENSGALG00000031605	POU3F1	POU class 3 homeobox 1
23	3679716	L_PO	0.153542	Neutral	chr23	3679716	3679716	1	*	NA	A	C	Distal Intergenic	23	3697675	3710119	12445	1	428218	NM_001031495	-17959	ENSGALG00000001639	MTF1	metal regulatory transcription factor 1
26	800958	L_PO	0.335715	Neutral	chr26	800958	800958	1	*	NA	C	T	Distal Intergenic	26	805833	814108	8276	1	396433	NM_205449	-4875	ENSGALG00000000302	TNNT2	troponin T2, cardiac type
26	2789592	L_PO	0.0497842	Neutral	chr26	2789592	2789592	1	*	NA	C	A	Distal Intergenic	26	2853526	2853635	110	2	102465383	NR_105523	64043	ENSGALG00000026712	MIR6654	microRNA 6654
26	2789613	L_PO	0.0497842	Neutral	chr26	2789613	2789613	1	*	NA	C	T	Distal Intergenic	26	2853526	2853635	110	2	102465383	NR_105523	64022	ENSGALG00000026712	MIR6654	microRNA 6654
27	7100383	L_PO	0.174186	Neutral	chr27	7100383	7100383	1	*	NA	G	A	Distal Intergenic	27	7093741	7098525	4785	1	404532	NM_206987	6642	ENSGALG00000013484	ZPBP2	zona pellucida binding protein 2
27	7129456	L_PO	0.174186	Neutral	chr27	7129456	7129456	1	*	NA	G	A	Promoter (<=1kb)	27	7128861	7130727	1867	1	396216	NM_205279	595	ENSGALG00000030907	CSF3	colony stimulating factor 3
27	7322907	L_PO	0.174186	Neutral	chr27	7322907	7322907	1	*	NA	T	C	Intron (NM_001195477/420046, intron 4 of 5)	27	7320674	7326276	5603	2	420046	NM_001195477	3369	ENSGALG00000003859	KRT222	keratin 222
27	7422683	L_PO	0.0157745	Neutral	chr27	7422683	7422683	1	*	NA	C	T	Distal Intergenic	27	7438735	7442565	3831	2	408039	NM_001001311	19882	ENSGALG00000003690	KRT14	keratin 14
27	7726015	L_PO	0.0157745	Neutral	chr27	7726015	7726015	1	*	NA	G	A	Promoter (1-2kb)	27	7716059	7727343	11285	2	420027	NM_001030931	1328	ENSGALG00000003267	STAT3	signal transducer and activator of transcription 3
27	7726051	L_PO	0.0157745	Neutral	chr27	7726051	7726051	1	*	NA	G	C	Promoter (1-2kb)	27	7716059	7727343	11285	2	420027	NM_001030931	1292	ENSGALG00000003267	STAT3	signal transducer and activator of transcription 3
27	7738900	L_PO	0.0157745	Neutral	chr27	7738900	7738900	1	*	NA	C	T	Intron (NM_001001471/396006, intron 1 of 2)	27	7732094	7746642	14549	2	396006	NM_001001471	7742	ENSGALG00000003261	PTRF	polymerase I and transcript release factor
28	3337838	L_PO	0.0497842	Neutral	chr28	3337838	3337838	1	*	NA	C	T	Distal Intergenic	28	3346915	3355534	8620	1	426396	NM_001031379	-9077	ENSGALG00000014067	SGTA	small glutamine rich tetratricopeptide repeat containing alpha
28	3337897	L_PO	0.0497842	Neutral	chr28	3337897	3337897	1	*	NA	C	T	Distal Intergenic	28	3346915	3355534	8620	1	426396	NM_001031379	-9018	ENSGALG00000014067	SGTA	small glutamine rich tetratricopeptide repeat containing alpha
28	3337906	L_PO	0.0497842	Neutral	chr28	3337906	3337906	1	*	NA	T	C	Distal Intergenic	28	3346915	3355534	8620	1	426396	NM_001031379	-9009	ENSGALG00000014067	SGTA	small glutamine rich tetratricopeptide repeat containing alpha
28	3380002	L_PO	0.0497842	Neutral	chr28	3380002	3380002	1	*	NA	G	A	Distal Intergenic	28	3346915	3355534	8620	1	426396	NM_001031379	33087	ENSGALG00000014067	SGTA	small glutamine rich tetratricopeptide repeat containing alpha
28	3380103	L_PO	0.0497842	Neutral	chr28	3380103	3380103	1	*	NA	G	A	Distal Intergenic	28	3346915	3355534	8620	1	426396	NM_001031379	33188	ENSGALG00000014067	SGTA	small glutamine rich tetratricopeptide repeat containing alpha
28	3380134	L_PO	0.0839288	Neutral	chr28	3380134	3380134	1	*	NA	T	C	Distal Intergenic	28	3346915	3355534	8620	1	426396	NM_001031379	33219	ENSGALG00000014067	SGTA	small glutamine rich tetratricopeptide repeat containing alpha
28	3391671	L_PO	0.0497842	Neutral	chr28	3391671	3391671	1	*	NA	G	A	Distal Intergenic	28	3424894	3431630	6737	2	395845	NM_204996	39959	ENSGALG00000033234	JAK3	Janus kinase 3
28	3432502	L_PO	0.0497842	Neutral	chr28	3432502	3432502	1	*	NA	G	A	Promoter (<=1kb)	28	3424894	3431630	6737	2	395845	NM_204996	-872	ENSGALG00000033234	JAK3	Janus kinase 3
28	3432525	L_PO	0.0497842	Neutral	chr28	3432525	3432525	1	*	NA	G	A	Promoter (<=1kb)	28	3424894	3431630	6737	2	395845	NM_204996	-895	ENSGALG00000033234	JAK3	Janus kinase 3
28	3495453	L_PO	0.0497842	Neutral	chr28	3495453	3495453	1	*	NA	G	A	Distal Intergenic	28	3500398	3501686	1289	1	426941	NM_001302186	-4945	ENSGALG00000036004	MRPL34	mitochondrial ribosomal protein L34
NW_020110167.1	1419357	L_PO	0.0583104	Neutral	NA	NA	NA	NA	NA	NA	NA	NA	NA	NA	NA	NA	NA	NA	NA	NA	NA	NA	NA	NA
11	18917885	L_PO	0.0829481	Neutral	chr11	18917885	18917885	1	*	NA	G	A	Distal Intergenic	11	18913184	18914835	1652	2	769609	NR_102418	-3050	ENSGALG00000000632	CHTF8	chromosome transmission fidelity factor 8
19	5799085	L_PO	-0.000418303	Neutral	chr19	5799085	5799085	1	*	NA	A	G	Distal Intergenic	19	5790922	5795106	4185	2	395935	NM_205061	-3979	ENSGALG00000003589	VTN	vitronectin
19	5878879	L_PO	-0.0383074	Neutral	chr19	5878879	5878879	1	*	NA	C	G	Distal Intergenic	19	5884418	5888099	3682	2	395492	NM_001206496	9220	ENSGALG00000026077	ALDOC	aldolase, fructose-bisphosphate C
1	144375930	L_PO	-0.0440252	Neutral	chr1	144375930	144375930	1	*	NA	C	A	Distal Intergenic	1	144408585	144792165	383581	1	395554	NM_204777	-32655	ENSGALG00000016866	FGF14	fibroblast growth factor 14
4	1099555	L_PO	0.138584	Neutral	chr4	1099555	1099555	1	*	NA	C	T	Distal Intergenic	4	1025390	1070879	45490	2	395896	NM_205035	-28676	ENSGALG00000036539	EFNB1	ephrin B1
9	15755273	L_PO	0.118306	Neutral	chr9	15755273	15755273	1	*	NA	C	T	Promoter (1-2kb)	9	15756290	15759481	3192	1	424940	NM_001031317	-1017	ENSGALG00000007899	CHRND	cholinergic receptor nicotinic delta subunit
9	15973071	L_PO	0.0504512	Neutral	chr9	15973071	15973071	1	*	NA	A	G	Promoter (<=1kb)	9	15974013	15996715	22703	1	770246	NM_001079494	-942	ENSGALG00000008432	AP2M1	adaptor related protein complex 2 mu 1 subunit
9	15973077	L_PO	0.0504512	Neutral	chr9	15973077	15973077	1	*	NA	C	T	Promoter (<=1kb)	9	15974013	15996715	22703	1	770246	NM_001079494	-936	ENSGALG00000008432	AP2M1	adaptor related protein complex 2 mu 1 subunit
10	13272604	L_PO	-0.0387389	Neutral	chr10	13272604	13272604	1	*	NA	G	A	Distal Intergenic	10	13263725	13267918	4194	1	415487	NM_001127439	8879	ENSGALG00000023395	PLIN1	perilipin 1
13	3326205	L_PO	-0.02596	Neutral	chr13	3326205	3326205	1	*	NA	A	C	Distal Intergenic	13	3205719	3231017	25299	2	373948	NM_204147	-95188	ENSGALG00000002478	MATR3	matrin 3
17	7584177	L_PO	-0.02726	Neutral	chr17	7584177	7584177	1	*	NA	C	T	Distal Intergenic	17	7495903	7507691	11789	1	417144	NM_001006198	88274	ENSGALG00000002659	WDR5B	WD repeat domain 5B
18	7946836	L_PO	-0.02596	Neutral	chr18	7946836	7946836	1	*	NA	C	T	Distal Intergenic	18	7853080	7869257	16178	1	417438	NM_001007845	93756	ENSGALG00000004237	PRKAR1A	protein kinase cAMP-dependent type I regulatory subunit alpha
18	7946840	L_PO	-0.02596	Neutral	chr18	7946840	7946840	1	*	NA	T	C	Distal Intergenic	18	7853080	7869257	16178	1	417438	NM_001007845	93760	ENSGALG00000004237	PRKAR1A	protein kinase cAMP-dependent type I regulatory subunit alpha
18	11199680	L_PO	-0.0390047	Neutral	chr18	11199680	11199680	1	*	NA	A	G	Distal Intergenic	18	10741707	10775445	33739	2	386572	NM_204411	-424235	ENSGALG00000008016	GRB2	growth factor receptor bound protein 2
26	1317543	L_PO	0.229332	Neutral	chr26	1317543	1317543	1	*	NA	T	C	3' UTR	26	1296993	1317737	20745	1	419803	NM_001030913	20550	ENSGALG00000000329	AHCYL1	adenosylhomocysteinase like 1
27	6444860	L_PO	-0.00531809	Neutral	chr27	6444860	6444860	1	*	NA	G	C	Distal Intergenic	27	6468627	6476588	7962	1	374237	NM_204332	-23767	ENSGALG00000033926	CBX1	chromobox 1
27	6630915	L_PO	0.296943	Neutral	chr27	6630915	6630915	1	*	NA	A	C	Distal Intergenic	27	6625928	6629554	3627	1	426233	NM_001193585	4987	ENSGALG00000038109	MRPL45	mitochondrial ribosomal protein L45
27	6630921	L_PO	0.296943	Neutral	chr27	6630921	6630921	1	*	NA	A	C	Distal Intergenic	27	6625928	6629554	3627	1	426233	NM_001193585	4993	ENSGALG00000038109	MRPL45	mitochondrial ribosomal protein L45
27	6630923	L_PO	0.296943	Neutral	chr27	6630923	6630923	1	*	NA	A	T	Distal Intergenic	27	6625928	6629554	3627	1	426233	NM_001193585	4995	ENSGALG00000038109	MRPL45	mitochondrial ribosomal protein L45
27	6723822	L_PO	0.296943	Neutral	chr27	6723822	6723822	1	*	NA	A	G	Distal Intergenic	27	6759499	6761649	2151	2	107055293	NM_001347635	37827	ENSGALG00000054364	LOC107055293	SKI/DACH domain-containing protein 1-like
2	104238920	L_PO	0.119622	Neutral	chr2	104238920	104238920	1	*	NA	G	A	Distal Intergenic	2	104083432	104126223	42792	2	421085	NM_001278150	-112697	ENSGALG00000015119	SS18	SS18, nBAF chromatin remodeling complex subunit
11	18645179	L_PO	0.0887828	Neutral	chr11	18645179	18645179	1	*	NA	G	A	Distal Intergenic	11	18630358	18630461	104	2	100315906	NR_035044	-14718	ENSGALG00000025326	MIR1560	microRNA 1560
11	19279112	L_PO	0.0213876	Neutral	chr11	19279112	19279112	1	*	NA	C	G	Distal Intergenic	11	19489310	19489406	97	2	100315790	NR_035193	210294	ENSGALG00000025383	MIR1699	microRNA 1699
11	19279119	L_PO	0.0213876	Neutral	chr11	19279119	19279119	1	*	NA	G	A	Distal Intergenic	11	19489310	19489406	97	2	100315790	NR_035193	210287	ENSGALG00000025383	MIR1699	microRNA 1699
13	3379675	L_PO	0.080542	Neutral	chr13	3379675	3379675	1	*	NA	C	T	Distal Intergenic	13	3514654	3536259	21606	1	416183	NM_001006147	-134979	ENSGALG00000002363	HSPA9	heat shock protein family A (Hsp70) member 9
17	1020259	L_PO	0.248067	Neutral	chr17	1020259	1020259	1	*	NA	T	C	Distal Intergenic	17	998674	1003935	5262	2	770795	NM_001277698	-16324	ENSGALG00000030255	AMBP	alpha-1-microglobulin/bikunin precursor
17	1020260	L_PO	0.248067	Neutral	chr17	1020260	1020260	1	*	NA	G	A	Distal Intergenic	17	998674	1003935	5262	2	770795	NM_001277698	-16325	ENSGALG00000030255	AMBP	alpha-1-microglobulin/bikunin precursor
17	2300935	L_PO	0.154102	Neutral	chr17	2300935	2300935	1	*	NA	G	A	Distal Intergenic	17	2324749	2351389	26641	1	427772	NM_001031475	-23814	ENSGALG00000008475	ARRDC1	arrestin domain containing 1
1	34042628	L_PO	-0.034725	Neutral	chr1	34042628	34042628	1	*	NA	C	T	Promoter (1-2kb)	1	34002232	34044011	41780	2	417831	NM_001199607	1383	ENSGALG00000039209	WIF1	WNT inhibitory factor 1
2	46813313	L_PO	0.0430623	Neutral	chr2	46813313	46813313	1	*	NA	T	C	Distal Intergenic	2	46848090	46920608	72519	2	420741	NM_001012559	107295	ENSGALG00000032830	2024-09-07	septin 7
8	7906350	L_PO	0.169669	Neutral	chr8	7906350	7906350	1	*	NA	T	C	Distal Intergenic	8	7875904	7876006	103	1	100315766	NR_035147	30446	ENSGALG00000025245	MIR1655	microRNA 1655
28	1301454	L_PO	-0.0438899	Neutral	chr28	1301454	1301454	1	*	NA	G	A	Distal Intergenic	28	1354420	1367252	12833	1	374077	NM_204234	-52966	ENSGALG00000003238	GNA11	G protein subunit alpha 11
1	50793704	L_PO	-0.0390047	Neutral	chr1	50793704	50793704	1	*	NA	G	A	Promoter (1-2kb)	1	50795089	50799331	4243	1	418019	NM_001006242	-1385	ENSGALG00000043451	DNAL4	dynein axonemal light chain 4
1	59283191	L_PO	-0.02596	Neutral	chr1	59283191	59283191	1	*	NA	G	A	Distal Intergenic	1	59340940	59341048	109	2	102466713	NR_105571	57857	ENSGALG00000025922	MIR6700	microRNA 6700
1	60273450	L_PO	0.0050412	Neutral	chr1	60273450	60273450	1	*	NA	C	T	Distal Intergenic	1	60533521	60545776	12256	2	418152	NM_001167758	272326	ENSGALG00000039171	RAD52	RAD52 homolog, DNA repair protein
1	81386639	L_PO	-0.014585	Neutral	chr1	81386639	81386639	1	*	NA	G	C	Distal Intergenic	1	81425204	81435186	9983	2	408180	NM_001293310	48547	ENSGALG00000015075	B3GAT1L	beta-1,3-glucuronyltransferase 1-like
1	93522796	L_PO	-0.0302155	Neutral	chr1	93522796	93522796	1	*	NA	C	T	Distal Intergenic	1	93657255	93662281	5027	2	418452	NM_001030790	139485	ENSGALG00000015473	ADPRH	ADP-ribosylarginine hydrolase
1	93522800	L_PO	-0.0302155	Neutral	chr1	93522800	93522800	1	*	NA	G	A	Distal Intergenic	1	93657255	93662281	5027	2	418452	NM_001030790	139481	ENSGALG00000015473	ADPRH	ADP-ribosylarginine hydrolase
1	93522828	L_PO	-0.0302155	Neutral	chr1	93522828	93522828	1	*	NA	G	A	Distal Intergenic	1	93657255	93662281	5027	2	418452	NM_001030790	139453	ENSGALG00000015473	ADPRH	ADP-ribosylarginine hydrolase
2	329096	L_PO	0.0643969	Neutral	chr2	329096	329096	1	*	NA	C	T	Promoter (<=1kb)	2	328651	331191	2541	1	100190948	NM_001135786	445	ENSGALG00000051479	CDK5	cyclin dependent kinase 5
2	467851	L_PO	0.0643969	Neutral	chr2	467851	467851	1	*	NA	C	T	Promoter (<=1kb)	2	467007	503021	36015	1	420367	NM_001006351	844	ENSGALG00000033417	SSPO	SCO-spondin
2	4798775	L_PO	-0.0390047	Neutral	chr2	4798775	4798775	1	*	NA	A	G	Promoter (1-2kb)	2	4788891	4796965	8075	2	770094	NM_001197288	-1810	ENSGALG00000005860	ACAA1	acetyl-CoA acyltransferase 1
2	6358747	L_PO	0.0643969	Neutral	chr2	6358747	6358747	1	*	NA	C	T	Distal Intergenic	2	6325476	6329720	4245	2	428406	NM_001166674	-29027	ENSGALG00000006189	CRYGN	crystallin gamma N
2	51547298	L_PO	-0.0302155	Neutral	chr2	51547298	51547298	1	*	NA	C	A	Distal Intergenic	2	51496731	51521283	24553	1	420775	NM_001030995	50567	ENSGALG00000031117	STK17A	serine/threonine kinase 17a
2	99389326	L_PO	0.0643969	Neutral	chr2	99389326	99389326	1	*	NA	C	G	Distal Intergenic	2	99519336	99618361	99026	1	374016	NM_001199806	-130010	ENSGALG00000014615	LAMA1	laminin subunit alpha 1
2	137058193	L_PO	-0.0541936	Neutral	chr2	137058193	137058193	1	*	NA	C	T	Intron (NM_001005798/404774, intron 1 of 6)	2	137065543	137065629	87	2	100315947	NR_035023	7436	ENSGALG00000025469	MIR1457	microRNA 1457
3	3381183	L_PO	0.0643969	Neutral	chr3	3381183	3381183	1	*	NA	G	A	Distal Intergenic	3	3366094	3369593	3500	1	395539	NM_204770	15089	ENSGALG00000030889	FOXA2	forkhead box A2
3	4419055	L_PO	-0.0387389	Neutral	chr3	4419055	4419055	1	*	NA	C	T	Promoter (1-2kb)	3	4420800	4429439	8640	1	396103	NM_001252141	-1745	ENSGALG00000032029	SRF	serum response factor
4	14452262	L_PO	-0.02596	Neutral	chr4	14452262	14452262	1	*	NA	G	A	Distal Intergenic	4	14216214	14240493	24280	2	772071	NM_001079762	-211769	ENSGALG00000008389	LOC772071	LOC772071
4	66253156	L_PO	-0.0399502	Neutral	chr4	66253156	66253156	1	*	NA	T	C	Distal Intergenic	4	66162399	66168332	5934	1	422760	NM_001031155	90757	ENSGALG00000013968	SGCB	sarcoglycan beta
4	90853607	L_PO	-0.0387389	Neutral	chr4	90853607	90853607	1	*	NA	G	A	Distal Intergenic	4	90933015	90936389	3375	1	431414	NM_001044668	-79408	ENSGALG00000031211	LBX2	ladybird homeobox 2
4	90856354	L_PO	-0.0541936	Neutral	chr4	90856354	90856354	1	*	NA	G	A	Distal Intergenic	4	90933015	90936389	3375	1	431414	NM_001044668	-76661	ENSGALG00000031211	LBX2	ladybird homeobox 2
4	90871338	L_PO	-0.02596	Neutral	chr4	90871338	90871338	1	*	NA	C	G	Distal Intergenic	4	90933015	90936389	3375	1	431414	NM_001044668	-61677	ENSGALG00000031211	LBX2	ladybird homeobox 2
5	27276914	L_PO	0.0050412	Neutral	chr5	27276914	27276914	1	*	NA	G	A	Distal Intergenic	5	27179210	27244918	65709	2	423255	NM_001199690	-31996	ENSGALG00000009381	SIPA1L1	signal induced proliferation associated 1 like 1
5	56939090	L_PO	-0.02596	Neutral	chr5	56939090	56939090	1	*	NA	A	G	Distal Intergenic	5	56665665	56671678	6014	2	423562	NM_001252162	-267412	ENSGALG00000012220	CDKN3	cyclin dependent kinase inhibitor 3
6	6020889	L_PO	-0.02596	Neutral	chr6	6020889	6020889	1	*	NA	C	T	Distal Intergenic	6	5951613	5961192	9580	1	423642	NM_001199529	69276	ENSGALG00000002705	CISD1	CDGSH iron sulfur domain 1
6	24257682	L_PO	-0.0302155	Neutral	chr6	24257682	24257682	1	*	NA	G	A	Distal Intergenic	6	24231051	24250342	19292	1	423864	NM_001031233	26631	ENSGALG00000036785	TRIM8	tripartite motif containing 8
6	27188848	L_PO	-0.0387389	Neutral	chr6	27188848	27188848	1	*	NA	C	T	Distal Intergenic	6	27122905	27178541	55637	1	423894	NM_001031236	65943	ENSGALG00000008771	SHOC2	SHOC2, leucine rich repeat scaffold protein
6	27195922	L_PO	-0.0387389	Neutral	chr6	27195922	27195922	1	*	NA	G	T	Distal Intergenic	6	27122905	27178541	55637	1	423894	NM_001031236	73017	ENSGALG00000008771	SHOC2	SHOC2, leucine rich repeat scaffold protein
6	28056354	L_PO	-0.02596	Neutral	chr6	28056354	28056354	1	*	NA	C	T	Intron (NM_001206510/395508, intron 3 of 13)	6	28006744	28178462	171719	1	395508	NM_001206510	49610	ENSGALG00000008883	TCF7L2	transcription factor 7-like 2 (T-cell specific, HMG-box)
7	6918007	L_PO	-0.0450418	Neutral	chr7	6918007	6918007	1	*	NA	C	T	Intron (NM_001006514/424037, intron 13 of 21)	7	6913221	6923292	10072	2	424037	NM_001006514	5285	ENSGALG00000006198	LSS	lanosterol synthase (2,3-oxidosqualene-lanosterol cyclase)
7	10125212	L_PO	0.0734387	Neutral	chr7	10125212	10125212	1	*	NA	G	C	Intron (NM_001012915/424055, intron 2 of 27)	7	10057101	10167732	110632	2	424055	NM_001012915	42520	ENSGALG00000007996	ANKRD44	ankyrin repeat domain 44
7	10621648	L_PO	-0.0450418	Neutral	chr7	10621648	10621648	1	*	NA	C	T	Distal Intergenic	7	10794292	10916653	122362	2	424063	NM_001199110	295005	ENSGALG00000008135	SATB2	SATB homeobox 2
7	19083353	L_PO	-0.0390047	Neutral	chr7	19083353	19083353	1	*	NA	G	A	Distal Intergenic	7	18954572	18954655	84	2	100315810	NR_035231	-128698	ENSGALG00000025244	MIR1733	microRNA 1733
7	27658762	L_PO	-0.0390047	Neutral	chr7	27658762	27658762	1	*	NA	G	A	Distal Intergenic	7	27861069	27866906	5838	1	424256	NM_001031260	-202307	ENSGALG00000011770	UMPS	uridine monophosphate synthetase
7	27810162	L_PO	-0.0390047	Neutral	chr7	27810162	27810162	1	*	NA	G	C	Distal Intergenic	7	27861069	27866906	5838	1	424256	NM_001031260	-50907	ENSGALG00000011770	UMPS	uridine monophosphate synthetase
7	27810210	L_PO	-0.0390047	Neutral	chr7	27810210	27810210	1	*	NA	C	T	Distal Intergenic	7	27861069	27866906	5838	1	424256	NM_001031260	-50859	ENSGALG00000011770	UMPS	uridine monophosphate synthetase
8	2698399	L_PO	0.0643969	Neutral	chr8	2698399	2698399	1	*	NA	G	A	Distal Intergenic	8	2670025	2679771	9747	2	396397	NM_205426	-18628	ENSGALG00000002223	LHX9	LIM homeobox 9
8	4233448	L_PO	-0.02596	Neutral	chr8	4233448	4233448	1	*	NA	C	T	Distal Intergenic	8	4200608	4200710	103	2	100315899	NR_035303	-32738	ENSGALG00000025241	MIR1801	microRNA 1801
8	4233463	L_PO	-0.02596	Neutral	chr8	4233463	4233463	1	*	NA	C	T	Distal Intergenic	8	4200608	4200710	103	2	100315899	NR_035303	-32753	ENSGALG00000025241	MIR1801	microRNA 1801
8	4279959	L_PO	-0.02596	Neutral	chr8	4279959	4279959	1	*	NA	C	T	Distal Intergenic	8	4267068	4270665	3598	2	395216	NM_204539	-9294	ENSGALG00000054831	TMEM121	transmembrane protein 121
8	4369723	L_PO	0.0050412	Neutral	chr8	4369723	4369723	1	*	NA	G	A	Distal Intergenic	8	4371680	4375045	3366	2	101747696	NM_001282303	5322	ENSGALG00000002771	CRIP1	cysteine rich protein 1
8	5442652	L_PO	-0.02726	Neutral	chr8	5442652	5442652	1	*	NA	T	C	Promoter (1-2kb)	8	5441379	5454438	13060	1	424396	NM_001012595	1273	ENSGALG00000036264	SCYL3	SCY1 like pseudokinase 3
8	20563651	L_PO	-0.0541936	Neutral	chr8	20563651	20563651	1	*	NA	G	A	Intron (NM_001291755/424572, intron 1 of 10)	8	20538835	20684008	145174	1	424572	NM_001291756	24816	ENSGALG00000010083	ST3GAL3	ST3 beta-galactoside alpha-2,3-sialyltransferase 3
10	6871609	L_PO	-0.02596	Neutral	chr10	6871609	6871609	1	*	NA	G	C	Distal Intergenic	10	6685689	6694536	8848	1	415391	NM_001030547	185920	ENSGALG00000004038	ADAL	adenosine deaminase like
10	20018978	L_PO	-0.0450418	Neutral	chr10	20018978	20018978	1	*	NA	C	T	Distal Intergenic	10	20089487	20111529	22043	2	554283	NM_001037173	92551	ENSGALG00000008146	MORF4L2	mortality factor 4 like 2
10	20022400	L_PO	-0.0450418	Neutral	chr10	20022400	20022400	1	*	NA	G	A	Distal Intergenic	10	20089487	20111529	22043	2	554283	NM_001037173	89129	ENSGALG00000008146	MORF4L2	mortality factor 4 like 2
10	20261342	L_PO	-0.00531809	Neutral	chr10	20261342	20261342	1	*	NA	C	G	Intron (NM_001030556/415575, intron 8 of 11)	10	20212120	20247866	35747	2	415574	NM_001012772	-13476	ENSGALG00000008199	CTDSPL2	CTD small phosphatase like 2
11	18848461	L_PO	0.0050412	Neutral	chr11	18848461	18848461	1	*	NA	G	A	Distal Intergenic	11	18853522	18861152	7631	1	415858	NM_001277617	-5061	ENSGALG00000000540	GAS8	growth arrest specific 8
12	11028815	L_PO	-0.0387389	Neutral	chr12	11028815	11028815	1	*	NA	T	C	Distal Intergenic	12	11048700	11048801	102	2	100315808	NR_035229	19986	ENSGALG00000034962	MIR1731	microRNA 1731
12	14365541	L_PO	0.171952	Neutral	chr12	14365541	14365541	1	*	NA	C	A	Distal Intergenic	12	14762067	14842836	80770	1	416084	NM_001277843	-396526	ENSGALG00000007467	SLC25A26	solute carrier family 25 member 26
13	2626620	L_PO	-0.0390047	Neutral	chr13	2626620	2626620	1	*	NA	C	T	Exon (NM_214674/408051, exon 5 of 5)	13	2596775	2627407	30633	1	408051	NM_214674	29845	ENSGALG00000028565	PCDHGC3	protocadherin gamma subfamily C, 3
13	14064887	L_PO	-0.02596	Neutral	chr13	14064887	14064887	1	*	NA	G	A	Intron (NM_001293093/395742, intron 1 of 29)	13	14053033	14099309	46277	1	395742	NM_001293093	11854	ENSGALG00000005802	FLT4	fms related tyrosine kinase 4
13	14064894	L_PO	-0.02596	Neutral	chr13	14064894	14064894	1	*	NA	G	A	Intron (NM_001293093/395742, intron 1 of 29)	13	14053033	14099309	46277	1	395742	NM_001293093	11861	ENSGALG00000005802	FLT4	fms related tyrosine kinase 4
14	6939896	L_PO	-0.0302155	Neutral	chr14	6939896	6939896	1	*	NA	A	C	Distal Intergenic	14	6892250	6895546	3297	2	416559	NM_001030638	-44350	ENSGALG00000005888	PGP	phosphoglycolate phosphatase
14	6939897	L_PO	-0.0302155	Neutral	chr14	6939897	6939897	1	*	NA	G	C	Distal Intergenic	14	6892250	6895546	3297	2	416559	NM_001030638	-44351	ENSGALG00000005888	PGP	phosphoglycolate phosphatase
14	7305417	L_PO	-0.0390047	Neutral	chr14	7305417	7305417	1	*	NA	A	G	Exon (NM_001285501/771230, exon 15 of 22)	14	7302433	7311290	8858	2	771230	NM_001285501	5873	ENSGALG00000027592	ERN2	endoplasmic reticulum to nucleus signaling 2
15	8167774	L_PO	-0.0387389	Neutral	chr15	8167774	8167774	1	*	NA	C	T	Distal Intergenic	15	8132945	8134668	1724	1	416923	NM_001277502	34829	ENSGALG00000005862	SBSPONL	somatomedin B and thrombospondin type 1 domain containing like
17	1450519	L_PO	0.171952	Neutral	chr17	1450519	1450519	1	*	NA	C	T	Distal Intergenic	17	1368277	1396721	28445	2	404296	NM_206979	-53798	ENSGALG00000008898	GRIN1	glutamate ionotropic receptor NMDA type subunit 1
17	6959849	L_PO	-0.0390047	Neutral	chr17	6959849	6959849	1	*	NA	G	A	Distal Intergenic	17	7014967	7020148	5182	1	772069	NM_001277708	-55118	ENSGALG00000003509	SPACA9	sperm acrosome associated 9
18	3807057	L_PO	0.0050412	Neutral	chr18	3807057	3807057	1	*	NA	G	A	Intron (NM_001030701/417347, intron 2 of 10)	18	3784400	3832983	48584	1	417347	NM_001030701	22657	ENSGALG00000040244	SEPTIN9	septin 9
18	3814145	L_PO	0.0050412	Neutral	chr18	3814145	3814145	1	*	NA	G	A	Intron (NM_001030701/417347, intron 2 of 10)	18	3784400	3832983	48584	1	417347	NM_001030701	29745	ENSGALG00000040244	SEPTIN9	septin 9
19	5337234	L_PO	-0.0541936	Neutral	chr19	5337234	5337234	1	*	NA	A	T	Intron (NM_001006219/417554, intron 1 of 5)	19	5331007	5350530	19524	1	417554	NM_001006219	6227	ENSGALG00000002661	YWHAE	tyrosine 3-monooxygenase/tryptophan 5-monooxygenase activation protein epsilon
20	11541724	L_PO	-0.02726	Neutral	chr20	11541724	11541724	1	*	NA	G	A	Distal Intergenic	20	11554558	11562277	7720	2	396458	NM_205471	20553	ENSGALG00000007636	PCK1	phosphoenolpyruvate carboxykinase 1
21	3917260	L_PO	0.0643969	Neutral	chr21	3917260	3917260	1	*	NA	C	T	Distal Intergenic	21	4071151	4076772	5622	1	419453	NM_001030878	-153891	ENSGALG00000002906	TARDBP	TAR DNA binding protein
21	4215469	L_PO	-0.0390047	Neutral	chr21	4215469	4215469	1	*	NA	C	T	Distal Intergenic	21	4200628	4206136	5509	1	419456	NM_001030879	14841	ENSGALG00000003358	UBIAD1	UbiA prenyltransferase domain containing 1
22	207619	L_PO	-0.0450418	Neutral	chr22	207619	207619	1	*	NA	G	C	Distal Intergenic	22	197998	198103	106	1	102465334	NR_105443	9621	ENSGALG00000030046	MIR6576	microRNA 6576
23	1206102	L_PO	0.0643969	Neutral	chr23	1206102	1206102	1	*	NA	A	T	Distal Intergenic	23	1063330	1068649	5320	1	419559	NM_001198655	142772	ENSGALG00000000667	EDN2	endothelin 2
23	2920756	L_PO	0.0208184	Neutral	chr23	2920756	2920756	1	*	NA	C	T	Intron (NM_204492/395153, intron 2 of 30)	23	2914834	2914935	102	1	100316013	NR_035220	5922	ENSGALG00000025539	MIR1724	microRNA 1724
23	3050773	L_PO	-0.0440252	Neutral	chr23	3050773	3050773	1	*	NA	A	G	Distal Intergenic	23	2914834	2914935	102	1	100316013	NR_035220	135939	ENSGALG00000025539	MIR1724	microRNA 1724
23	3676081	L_PO	-0.0302155	Neutral	chr23	3676081	3676081	1	*	NA	C	T	Distal Intergenic	23	3697675	3710119	12445	1	428218	NM_001031495	-21594	ENSGALG00000001639	MTF1	metal regulatory transcription factor 1
23	3873317	L_PO	-0.0302155	Neutral	chr23	3873317	3873317	1	*	NA	A	C	Promoter (<=1kb)	23	3872485	3876739	4255	1	419613	NM_001318444	832	ENSGALG00000001946	RSPO1	R-spondin 1
24	4775605	L_PO	-0.0387389	Neutral	chr24	4775605	4775605	1	*	NA	A	G	Distal Intergenic	24	4813720	4813829	110	2	102465356	NR_105480	38224	ENSGALG00000026265	MIR6612	microRNA 6612
25	216450	L_PO	0.0643969	Neutral	chr25	216450	216450	1	*	NA	G	A	Distal Intergenic	25	174129	194799	20671	2	374026	NM_204200	-21651	ENSGALG00000000751	ARNT	aryl hydrocarbon receptor nuclear translocator
25	3759589	L_PO	0.0643969	Neutral	chr25	3759589	3759589	1	*	NA	G	A	Distal Intergenic	25	3769573	3769682	110	1	102465377	NR_105513	-9984	ENSGALG00000027697	MIR6646-1	microRNA 6646-1
25	3769392	L_PO	-0.0387389	Neutral	chr25	3769392	3769392	1	*	NA	C	T	Promoter (<=1kb)	25	3769573	3769682	110	1	102465377	NR_105513	-181	ENSGALG00000027697	MIR6646-1	microRNA 6646-1
25	3769394	L_PO	-0.0387389	Neutral	chr25	3769394	3769394	1	*	NA	G	A	Promoter (<=1kb)	25	3769573	3769682	110	1	102465377	NR_105513	-179	ENSGALG00000027697	MIR6646-1	microRNA 6646-1
25	3769397	L_PO	-0.0387389	Neutral	chr25	3769397	3769397	1	*	NA	C	T	Promoter (<=1kb)	25	3769573	3769682	110	1	102465377	NR_105513	-176	ENSGALG00000027697	MIR6646-1	microRNA 6646-1
26	4511350	L_PO	0.0050412	Neutral	chr26	4511350	4511350	1	*	NA	C	T	Distal Intergenic	26	4556844	4562431	5588	2	396486	NM_205490	51081	ENSGALG00000002848	OPN1MSW	opsin, green sensitive (rhodopsin-like)
26	4698350	L_PO	-0.02596	Neutral	chr26	4698350	4698350	1	*	NA	C	T	Intron (NM_001030920/419912, intron 7 of 7)	26	4677456	4925789	248334	1	419912	NM_001030920	20894	ENSGALG00000031493	BAK1	BCL2 antagonist/killer 1
26	4889228	L_PO	-0.02596	Neutral	chr26	4889228	4889228	1	*	NA	T	G	Intron (NM_001030920/419912, intron 7 of 7)	26	4925634	4939940	14307	2	419922	NM_001030922	50712	ENSGALG00000039878	TFEB	transcription factor EB
26	4934270	L_PO	-0.02596	Neutral	chr26	4934270	4934270	1	*	NA	G	T	Intron (NM_001030922/419922, intron 1 of 8)	26	4925634	4939940	14307	2	419922	NM_001030922	5670	ENSGALG00000039878	TFEB	transcription factor EB
27	5735871	L_PO	0.0050412	Neutral	chr27	5735871	5735871	1	*	NA	C	T	Distal Intergenic	27	5745954	5749615	3662	1	395185	NM_204514	-10083	ENSGALG00000035057	SLC35B1	solute carrier family 35 member B1
27	5735934	L_PO	-0.0302155	Neutral	chr27	5735934	5735934	1	*	NA	C	T	Distal Intergenic	27	5745954	5749615	3662	1	395185	NM_204514	-10020	ENSGALG00000035057	SLC35B1	solute carrier family 35 member B1
27	5737891	L_PO	-0.0302155	Neutral	chr27	5737891	5737891	1	*	NA	G	A	Distal Intergenic	27	5745954	5749615	3662	1	395185	NM_204514	-8063	ENSGALG00000035057	SLC35B1	solute carrier family 35 member B1
27	5770547	L_PO	-0.0302155	Neutral	chr27	5770547	5770547	1	*	NA	C	T	Distal Intergenic	27	5745954	5749615	3662	1	395185	NM_204514	24593	ENSGALG00000035057	SLC35B1	solute carrier family 35 member B1
28	3272657	L_PO	0.0643969	Neutral	chr28	3272657	3272657	1	*	NA	C	T	Promoter (<=1kb)	28	3273640	3298763	25124	1	427266	NM_001031428	-983	ENSGALG00000015200	DAZAP1	DAZ associated protein 1
28	4057290	L_PO	-0.0578529	Neutral	chr28	4057290	4057290	1	*	NA	C	T	Distal Intergenic	28	3997782	4031850	34069	1	420124	NM_001012847	59508	ENSGALG00000033513	ELL	elongation factor for RNA polymerase II
28	4364987	L_PO	-0.0578529	Neutral	chr28	4364987	4364987	1	*	NA	G	A	Distal Intergenic	28	4387579	4387688	110	1	102465407	NR_105563	-22592	ENSGALG00000027005	MIR6693	microRNA 6693
28	4399185	L_PO	-0.0399502	Neutral	chr28	4399185	4399185	1	*	NA	C	T	Distal Intergenic	28	4391344	4392856	1513	1	420141	NM_001281486	7841	ENSGALG00000043456	SMIM7	small integral membrane protein 7
28	4580642	L_PO	-0.0578529	Neutral	chr28	4580642	4580642	1	*	NA	G	A	Distal Intergenic	28	4524689	4537496	12808	2	428352	NM_001031504	-43146	ENSGALG00000028851	RAB8A	RAB8A, member RAS oncogene family
32	512791	L_PO	-0.0387389	Neutral	chr32	512791	512791	1	*	NA	C	T	Distal Intergenic	31	346313	383971	37659	2	395932	NM_205059	-128820	ENSGALG00000047145	SMARCA4	SWI/SNF related, matrix associated, actin dependent regulator of chromatin, subfamily a, member 4
33	5958096	L_PO	0.0050412	Neutral	chr33	5958096	5958096	1	*	NA	G	A	Distal Intergenic	32	5929620	5940135	10516	2	426887	NM_001031403	-17961	ENSGALG00000036380	SLC48A1	solute carrier family 48 member 1
33	7424660	L_PO	0.0643969	Neutral	chr33	7424660	7424660	1	*	NA	C	A	Distal Intergenic	32	7441628	7441689	62	2	102466833	NR_105644	17029	ENSGALG00000038523	MIR7477	microRNA 7477
39	6806390	L_PO	0.0606776	Neutral	NA	NA	NA	NA	NA	NA	NA	NA	NA	NA	NA	NA	NA	NA	NA	NA	NA	NA	NA	NA
39	8508557	L_PO	0.0830724	Neutral	NA	NA	NA	NA	NA	NA	NA	NA	NA	NA	NA	NA	NA	NA	NA	NA	NA	NA	NA	NA
8	16552669	L_PO	0.154476	Neutral	chr8	16552669	16552669	1	*	NA	T	C	Distal Intergenic	8	16587842	16590293	2452	2	429089	NM_001031563	37624	ENSGALG00000008661	CYR61	cysteine rich angiogenic inducer 61
1	120361709	L_PO	-0.0383205	Neutral	chr1	120361709	120361709	1	*	NA	T	C	Intron (NM_001199277/395777, intron 12 of 21)	1	120317314	120408886	91573	2	395777	NM_001199277	47177	ENSGALG00000016375	PHEX	phosphate regulating endopeptidase homolog, X-linked
5	38684984	L_PO	-0.0127029	Neutral	chr5	38684984	38684984	1	*	NA	G	C	Promoter (1-2kb)	5	38669274	38683218	13945	2	396438	NM_205454	-1766	ENSGALG00000010346	TGFB3	transforming growth factor beta 3
5	38684988	L_PO	-0.0127029	Neutral	chr5	38684988	38684988	1	*	NA	C	T	Promoter (1-2kb)	5	38669274	38683218	13945	2	396438	NM_205454	-1770	ENSGALG00000010346	TGFB3	transforming growth factor beta 3
13	9319211	L_PO	-0.0652041	Neutral	chr13	9319211	9319211	1	*	NA	C	T	Distal Intergenic	13	9169732	9194665	24934	1	395924	NM_205053	149479	ENSGALG00000001364	CSNK1A1	casein kinase 1 alpha 1
13	9622382	L_PO	-0.0532945	Neutral	chr13	9622382	9622382	1	*	NA	A	G	Distal Intergenic	13	9641469	9641578	110	1	102466702	NR_105520	-19087	ENSGALG00000028760	MIR6652	microRNA 6652
4	91012416	L_PO	0.137775	Neutral	chr4	91012416	91012416	1	*	NA	G	A	Intron (NM_001031367/426238, intron 3 of 32)	4	91004954	91041924	36971	1	426238	NM_001031367	7462	ENSGALG00000035156	DCTN1	dynactin subunit 1
22	5339688	L_PO	-0.0171934	Neutral	chr22	5339688	5339688	1	*	NA	A	G	Distal Intergenic	22	5316782	5319574	2793	2	776274	NM_001113293	-20114	ENSGALG00000036950	CASP14	caspase 14, apoptosis-related cysteine peptidase
7	22553665	L_PO	0.0674181	Neutral	chr7	22553665	22553665	1	*	NA	G	T	Promoter (1-2kb)	7	22547805	22552363	4559	2	395811	NM_204964	-1302	ENSGALG00000011434	SLC11A1	solute carrier family 11 member 1
1	59951093	L_PO	-0.0464513	Neutral	chr1	59951093	59951093	1	*	NA	T	C	Intron (NM_001006245/418145, intron 2 of 10)	1	59938893	59978098	39206	2	418145	NM_001006245	27005	ENSGALG00000012974	WASH1	WAS protein family homolog 1
1	59951098	L_PO	-0.0464513	Neutral	chr1	59951098	59951098	1	*	NA	T	G	Intron (NM_001006245/418145, intron 2 of 10)	1	59938893	59978098	39206	2	418145	NM_001006245	27000	ENSGALG00000012974	WASH1	WAS protein family homolog 1
5	38153551	L_PO	-0.037097	Neutral	chr5	38153551	38153551	1	*	NA	C	G	Distal Intergenic	5	38136527	38138705	2179	1	423353	NM_001031203	17024	ENSGALG00000010237	NPC2	NPC intracellular cholesterol transporter 2
5	39207671	L_PO	-0.0361238	Neutral	chr5	39207671	39207671	1	*	NA	G	A	Distal Intergenic	5	39094025	39104510	10486	2	423370	NM_001031205	-103161	ENSGALG00000010372	ANGEL1	angel homolog 1
12	14017363	L_PO	-0.0269732	Neutral	chr12	14017363	14017363	1	*	NA	C	T	Distal Intergenic	12	13920134	13927881	7748	2	416077	NM_001098238	-89482	ENSGALG00000007299	THOC7	THO complex 7
20	4348256	L_PO	0.121336	Neutral	chr20	4348256	4348256	1	*	NA	G	A	Distal Intergenic	20	4690672	4693338	2667	2	419173	NM_001030852	345082	ENSGALG00000003670	MAFB	MAF bZIP transcription factor B
3	57698226	L_PO	0.29248	Neutral	chr3	57698226	57698226	1	*	NA	T	C	Distal Intergenic	3	57371166	57371270	105	1	102466687	NR_105450	327060	ENSGALG00000029961	MIR6582	microRNA 6582
10	19077032	L_PO	0.118062	Neutral	chr10	19077032	19077032	1	*	NA	C	T	Distal Intergenic	10	19114126	19141544	27419	1	374096	NM_204248	-37094	ENSGALG00000025898	SMAD6	SMAD family member 6
15	7119573	L_PO	-0.0134527	Neutral	chr15	7119573	7119573	1	*	NA	G	A	Distal Intergenic	15	7134583	7141735	7153	2	395427	NM_204692	22162	ENSGALG00000036360	TRPV4	transient receptor potential cation channel subfamily V member 4
1	170048926	L_PO	0.121552	Neutral	chr1	170048926	170048926	1	*	NA	C	T	Intron (NM_205085/395969, intron 1 of 5)	1	170036141	170062170	26030	1	395969	NM_205085	12785	ENSGALG00000016996	ITM2B	integral membrane protein 2B
1	194440844	L_PO	-0.0225722	Neutral	chr1	194440844	194440844	1	*	NA	C	G	Distal Intergenic	1	194367089	194374706	7618	2	425610	NM_001278104	-66138	ENSGALG00000041949	AAMDC	adipogenesis associated, Mth938 domain containing
1	197183085	L_PO	-0.030259	Neutral	chr1	197183085	197183085	1	*	NA	G	C	Distal Intergenic	1	197157405	197175421	18017	1	419081	NM_001030837	25680	ENSGALG00000017350	RRM1	ribonucleotide reductase catalytic subunit M1
2	20135197	L_PO	-0.0464114	Neutral	chr2	20135197	20135197	1	*	NA	A	G	Distal Intergenic	2	19999932	20097273	97342	1	420524	NM_001199591	135265	ENSGALG00000040891	RSU1	Ras suppressor protein 1
6	10452374	L_PO	0.121552	Neutral	chr6	10452374	10452374	1	*	NA	C	A	Distal Intergenic	6	10373860	10450848	76989	1	378907	NM_204390	78514	ENSGALG00000003701	SGMS1	sphingomyelin synthase 1
9	5325014	L_PO	-0.0464114	Neutral	chr9	5325014	5325014	1	*	NA	C	T	Distal Intergenic	9	5334604	5336763	2160	1	770553	NM_001079498	-9590	ENSGALG00000032783	SUMO3	small ubiquitin-like modifier 3
12	16383753	L_PO	-0.0183323	Neutral	chr12	16383753	16383753	1	*	NA	G	C	Intron (NM_001024827/416092, intron 2 of 15)	12	16307942	16453064	145123	2	416092	NM_001024827	69311	ENSGALG00000007769	FOXP1	forkhead box P1
14	4911153	L_PO	-0.0336457	Neutral	chr14	4911153	4911153	1	*	NA	A	C	Distal Intergenic	14	4892654	4907892	15239	2	416496	NM_001012787	-3261	ENSGALG00000041285	MAP2K3	mitogen-activated protein kinase kinase 3
22	5193050	L_PO	-0.0107151	Neutral	chr22	5193050	5193050	1	*	NA	C	G	Intron (NM_001031382/426429, intron 9 of 22)	22	5177339	5198089	20751	1	426429	NM_001031382	15711	ENSGALG00000014155	OGDH	oxoglutarate dehydrogenase
25	3216859	L_PO	-0.00571864	Neutral	chr25	3216859	3216859	1	*	NA	A	G	Promoter (1-2kb)	25	3215078	3217086	2009	1	110224123	NM_001351439	1781	ENSGALG00000030596	FOXK2	forkhead box K2
25	3296133	L_PO	0.0634367	Neutral	chr25	3296133	3296133	1	*	NA	T	C	Promoter (1-2kb)	25	3293488	3294274	787	2	110224118	NM_001351380	-1859	ENSGALG00000032403	MHM2	male hypermethylated region 2
25	3389849	L_PO	-0.0336457	Neutral	chr25	3389849	3389849	1	*	NA	A	G	Distal Intergenic	25	3328411	3329269	859	1	100858258	NM_001302173	61438	ENSGALG00000034458	S100A1	S100 calcium binding protein A1
27	5356290	L_PO	0.0703029	Neutral	chr27	5356290	5356290	1	*	NA	T	C	Distal Intergenic	27	5361664	5386780	25117	2	426737	NM_001199193	30490	ENSGALG00000000625	MAPT	microtubule associated protein tau
3	38452680	L_PO	0.174522	Neutral	chr3	38452680	38452680	1	*	NA	G	T	Distal Intergenic	3	37893859	37918759	24901	2	421511	NM_001031062	-533921	ENSGALG00000010843	GPR137B	G protein-coupled receptor 137B
13	18499129	L_PO	-0.025455	Neutral	chr13	18499129	18499129	1	*	NA	C	T	Distal Intergenic	13	18641589	18641683	95	1	100315907	NR_035061	-142460	ENSGALG00000025295	MIR1576	microRNA 1576
18	2114482	L_PO	0.24342	Neutral	chr18	2114482	2114482	1	*	NA	A	G	Intron (NM_001030698/417321, intron 7 of 7)	18	2096013	2172073	76061	2	417321	NM_001030698	57591	ENSGALG00000001238	STX8	syntaxin 8
23	1774870	L_PO	-0.0383074	Neutral	chr23	1774870	1774870	1	*	NA	T	C	Distal Intergenic	23	1662541	1684342	21802	1	419570	NM_001006309	112329	ENSGALG00000000814	HNRNPR	heterogeneous nuclear ribonucleoprotein R
28	895364	L_PO	-0.019989	Neutral	chr28	895364	895364	1	*	NA	G	A	Distal Intergenic	28	898598	904129	5532	2	420061	NM_001034817	8765	ENSGALG00000000589	BTN1A1	butyrophilin subfamily 1 member A1
3	102870959	L_PO	-0.0101404	Neutral	chr3	102870959	102870959	1	*	NA	G	A	Distal Intergenic	3	102691379	102691488	110	1	102466708	NR_105547	179580	ENSGALG00000026500	MIR6678	microRNA 6678
8	29913533	L_PO	6.84e-05	Neutral	chr8	29913533	29913533	1	*	NA	C	T	Promoter (1-2kb)	8	29915375	29959713	44339	1	100533999	NM_001204816	-1842	ENSGALG00000011353	TNNI3K	TNNI3 interacting kinase
10	7059029	L_PO	-0.0247025	Neutral	chr10	7059029	7059029	1	*	NA	C	T	Distal Intergenic	10	7109509	7149541	40033	2	374001	NM_204181	90512	ENSGALG00000004096	CHRNA7	cholinergic receptor nicotinic alpha 7 subunit
10	7059041	L_PO	-0.0247025	Neutral	chr10	7059041	7059041	1	*	NA	G	A	Distal Intergenic	10	7109509	7149541	40033	2	374001	NM_204181	90500	ENSGALG00000004096	CHRNA7	cholinergic receptor nicotinic alpha 7 subunit
19	4336687	L_PO	0.0592057	Neutral	chr19	4336687	4336687	1	*	NA	T	G	Distal Intergenic	19	4316715	4323669	6955	2	417513	NM_001291781	-13018	ENSGALG00000001876	RASA4B	RAS p21 protein activator 4B
2	117236599	L_PO	-0.0045488	Neutral	chr2	117236599	117236599	1	*	NA	G	A	Distal Intergenic	2	117290865	117324784	33920	2	420180	NM_001318460	88185	ENSGALG00000034751	TRPA1	transient receptor potential cation channel subfamily A member 1
2	121208706	L_PO	0.055655	Neutral	chr2	121208706	121208706	1	*	NA	G	A	Distal Intergenic	2	121261328	121265379	4052	1	420196	NM_001199473	-52622	ENSGALG00000037867	MRPL53	mitochondrial ribosomal protein L53
3	110094179	L_PO	0.154102	Neutral	chr3	110094179	110094179	1	*	NA	C	G	Promoter (1-2kb)	3	110092843	110116096	23254	1	428670	NM_001130743	1336	ENSGALG00000016725	OPN5	opsin 5
3	110094180	L_PO	0.154102	Neutral	chr3	110094180	110094180	1	*	NA	A	G	Promoter (1-2kb)	3	110092843	110116096	23254	1	428670	NM_001130743	1337	ENSGALG00000016725	OPN5	opsin 5
3	110094220	L_PO	0.154102	Neutral	chr3	110094220	110094220	1	*	NA	G	T	Promoter (1-2kb)	3	110092843	110116096	23254	1	428670	NM_001130743	1377	ENSGALG00000016725	OPN5	opsin 5
15	8108637	L_PO	0.012585	Neutral	chr15	8108637	8108637	1	*	NA	C	T	Distal Intergenic	15	8132945	8134668	1724	1	416923	NM_001277502	-24308	ENSGALG00000005862	SBSPONL	somatomedin B and thrombospondin type 1 domain containing like
23	2518396	L_PO	0.0533052	Neutral	chr23	2518396	2518396	1	*	NA	T	C	Distal Intergenic	23	2520376	2536014	15639	2	419590	NM_001030895	17618	ENSGALG00000001067	TMEM57	transmembrane protein 57
23	2518402	L_PO	0.0533052	Neutral	chr23	2518402	2518402	1	*	NA	T	C	Distal Intergenic	23	2520376	2536014	15639	2	419590	NM_001030895	17612	ENSGALG00000001067	TMEM57	transmembrane protein 57
23	2518405	L_PO	0.0533052	Neutral	chr23	2518405	2518405	1	*	NA	C	G	Distal Intergenic	23	2520376	2536014	15639	2	419590	NM_001030895	17609	ENSGALG00000001067	TMEM57	transmembrane protein 57
25	1515291	L_PO	-0.0212099	Neutral	chr25	1515291	1515291	1	*	NA	T	C	Distal Intergenic	25	1539691	1550485	10795	2	426353	NM_001031373	35194	ENSGALG00000042214	UBQLN4	ubiquilin 4
25	1516751	L_PO	-0.0212099	Neutral	chr25	1516751	1516751	1	*	NA	T	A	Distal Intergenic	25	1539691	1550485	10795	2	426353	NM_001031373	33734	ENSGALG00000042214	UBQLN4	ubiquilin 4
25	1516752	L_PO	-0.0212099	Neutral	chr25	1516752	1516752	1	*	NA	T	C	Distal Intergenic	25	1539691	1550485	10795	2	426353	NM_001031373	33733	ENSGALG00000042214	UBQLN4	ubiquilin 4
25	1516754	L_PO	-0.0212099	Neutral	chr25	1516754	1516754	1	*	NA	G	A	Distal Intergenic	25	1539691	1550485	10795	2	426353	NM_001031373	33731	ENSGALG00000042214	UBQLN4	ubiquilin 4
39	70939961	L_PO	0.299389	Neutral	NA	NA	NA	NA	NA	NA	NA	NA	NA	NA	NA	NA	NA	NA	NA	NA	NA	NA	NA	NA
39	70939972	L_PO	0.299389	Neutral	NA	NA	NA	NA	NA	NA	NA	NA	NA	NA	NA	NA	NA	NA	NA	NA	NA	NA	NA	NA
39	70939994	L_PO	0.299389	Neutral	NA	NA	NA	NA	NA	NA	NA	NA	NA	NA	NA	NA	NA	NA	NA	NA	NA	NA	NA	NA
1	123632057	L_PO	0.180466	Neutral	chr1	123632057	123632057	1	*	NA	C	A	Distal Intergenic	1	123679401	123713845	34445	2	418627	NM_001177517	81788	ENSGALG00000016568	MOSPD2	motile sperm domain containing 2
9	10411805	L_PO	-0.0274799	Neutral	chr9	10411805	10411805	1	*	NA	G	A	Distal Intergenic	9	10416536	10422956	6421	1	424781	NM_001031307	-4731	ENSGALG00000021117	RNF7	ring finger protein 7
5	53103695	L_PO	-0.0101991	Neutral	chr5	53103695	53103695	1	*	NA	A	G	Distal Intergenic	5	53109023	53146604	37582	2	423508	NM_001039303	42909	ENSGALG00000011797	MTHFD1	methylenetetrahydrofolate dehydrogenase, cyclohydrolase and formyltetrahydrofolate synthetase 1
12	13223933	L_PO	-0.0223126	Neutral	chr12	13223933	13223933	1	*	NA	G	A	Intron (NM_204314/374208, intron 2 of 28)	12	13251444	13251541	98	1	100315869	NR_035034	-27511	ENSGALG00000025312	MIR1550	microRNA 1550
12	13223952	L_PO	-0.0223126	Neutral	chr12	13223952	13223952	1	*	NA	G	T	Intron (NM_204314/374208, intron 2 of 28)	12	13251444	13251541	98	1	100315869	NR_035034	-27492	ENSGALG00000025312	MIR1550	microRNA 1550
12	10111544	L_PO	0.0286699	Neutral	chr12	10111544	10111544	1	*	NA	A	G	Distal Intergenic	12	10069634	10096797	27164	2	416026	NM_001030598	-14747	ENSGALG00000005999	ABTB1	ankyrin repeat and BTB domain containing 1
15	7352452	L_PO	0.251032	Neutral	chr15	7352452	7352452	1	*	NA	T	C	Distal Intergenic	15	7284698	7286809	2112	1	396088	NM_205175	67754	ENSGALG00000026086	CRYBB2	crystallin beta B2
15	7352645	L_PO	0.19149	Neutral	chr15	7352645	7352645	1	*	NA	A	T	Distal Intergenic	15	7284698	7286809	2112	1	396088	NM_205175	67947	ENSGALG00000026086	CRYBB2	crystallin beta B2
15	7352649	L_PO	0.251032	Neutral	chr15	7352649	7352649	1	*	NA	T	C	Distal Intergenic	15	7284698	7286809	2112	1	396088	NM_205175	67951	ENSGALG00000026086	CRYBB2	crystallin beta B2
17	1054185	L_PO	0.052164	Neutral	chr17	1054185	1054185	1	*	NA	A	C	Distal Intergenic	17	998674	1003935	5262	2	770795	NM_001277698	-50250	ENSGALG00000030255	AMBP	alpha-1-microglobulin/bikunin precursor
17	1081851	L_PO	0.0245948	Neutral	chr17	1081851	1081851	1	*	NA	G	A	Distal Intergenic	17	998674	1003935	5262	2	770795	NM_001277698	-77916	ENSGALG00000030255	AMBP	alpha-1-microglobulin/bikunin precursor
17	1104058	L_PO	0.0152796	Neutral	chr17	1104058	1104058	1	*	NA	T	C	Distal Intergenic	17	998674	1003935	5262	2	770795	NM_001277698	-100123	ENSGALG00000030255	AMBP	alpha-1-microglobulin/bikunin precursor
17	1104102	L_PO	0.0152796	Neutral	chr17	1104102	1104102	1	*	NA	T	C	Distal Intergenic	17	998674	1003935	5262	2	770795	NM_001277698	-100167	ENSGALG00000030255	AMBP	alpha-1-microglobulin/bikunin precursor
28	960822	L_PO	-0.0144276	Neutral	chr28	960822	960822	1	*	NA	G	A	Distal Intergenic	28	928402	941265	12864	2	420063	NM_001012551	-19557	ENSGALG00000000613	RAB11B	RAB11B, member RAS oncogene family
28	1416998	L_PO	-0.0144276	Neutral	chr28	1416998	1416998	1	*	NA	A	G	Distal Intergenic	28	1431126	1436103	4978	2	408034	NM_001001201	19105	ENSGALG00000012860	HSD11B1L	hydroxysteroid 11-beta dehydrogenase 1 like
28	4024645	L_PO	-0.00523402	Neutral	chr28	4024645	4024645	1	*	NA	G	A	Intron (NM_001012847/420124, intron 7 of 12)	28	3997782	4031850	34069	1	420124	NM_001012847	26863	ENSGALG00000033513	ELL	elongation factor for RNA polymerase II
4	90678010	L_PO	-0.0316236	Neutral	chr4	90678010	90678010	1	*	NA	C	T	Distal Intergenic	4	90933015	90936389	3375	1	431414	NM_001044668	-255005	ENSGALG00000031211	LBX2	ladybird homeobox 2
8	28901728	L_PO	-0.00457272	Neutral	chr8	28901728	28901728	1	*	NA	G	A	Distal Intergenic	8	28937121	28965805	28685	1	424702	NM_001031292	-35393	ENSGALG00000011118	MIER1	MIER1 transcriptional regulator
14	7126419	L_PO	-0.0354013	Neutral	chr14	7126419	7126419	1	*	NA	G	A	Distal Intergenic	14	7139995	7157615	17621	1	395378	NM_204660	-13576	ENSGALG00000038087	CACNG3	calcium voltage-gated channel auxiliary subunit gamma 3
20	11725359	L_PO	-0.0341432	Neutral	chr20	11725359	11725359	1	*	NA	A	G	Distal Intergenic	20	11637786	11646271	8486	2	419324	NM_001030868	-79088	ENSGALG00000007653	RAE1	ribonucleic acid export 1
20	11725375	L_PO	-0.0341432	Neutral	chr20	11725375	11725375	1	*	NA	C	T	Distal Intergenic	20	11637786	11646271	8486	2	419324	NM_001030868	-79104	ENSGALG00000007653	RAE1	ribonucleic acid export 1
22	3756719	L_PO	0.0501043	Neutral	chr22	3756719	3756719	1	*	NA	T	G	Distal Intergenic	22	3827643	3830276	2634	1	396084	NM_205172	-70924	ENSGALG00000041634	ACTG2	actin, gamma 2, smooth muscle, enteric
2	467076	L_PO	0.0260698	Neutral	chr2	467076	467076	1	*	NA	C	T	Promoter (<=1kb)	2	467007	503021	36015	1	420367	NM_001006351	69	ENSGALG00000033417	SSPO	SCO-spondin
2	467079	L_PO	0.0260698	Neutral	chr2	467079	467079	1	*	NA	G	C	Promoter (<=1kb)	2	467007	503021	36015	1	420367	NM_001006351	72	ENSGALG00000033417	SSPO	SCO-spondin
28	4634240	L_PO	0.107036	Neutral	chr28	4634240	4634240	1	*	NA	A	G	Distal Intergenic	28	4524689	4537496	12808	2	428352	NM_001031504	-96744	ENSGALG00000028851	RAB8A	RAB8A, member RAS oncogene family
33	7230897	L_PO	-0.029788	Neutral	chr33	7230897	7230897	1	*	NA	A	G	Distal Intergenic	32	7256756	7259788	3033	1	426183	NM_001012936	-25859	ENSGALG00000037396	ASB8	ankyrin repeat and SOCS box containing 8
1	30803576	L_PO	0.114924	Neutral	chr1	30803576	30803576	1	*	NA	A	C	Distal Intergenic	1	30661406	30681612	20207	2	417801	NM_001276354	-121964	ENSGALG00000009604	DBX2	developing brain homeobox 2
7	3163466	L_PO	-0.044042	Neutral	chr7	3163466	3163466	1	*	NA	C	T	Intron (NM_001030365/395671, intron 20 of 26)	7	2842238	2943233	100996	1	428994	NM_001045841	321228	ENSGALG00000002944	CPS1	carbamoyl-phosphate synthase 1
7	36290734	L_PO	0.0595116	Neutral	chr7	36290734	36290734	1	*	NA	C	A	Intron (NM_204560/395246, intron 2 of 10)	7	36259183	36304095	44913	2	395246	NM_204560	13361	ENSGALG00000037301	ATVR1	serine/threonine-protein kinase receptor
14	14153912	L_PO	-0.0163355	Neutral	chr14	14153912	14153912	1	*	NA	G	C	Intron (NM_001012792/416758, intron 20 of 30)	14	14083901	14161575	77675	1	416758	NM_001012792	70011	ENSGALG00000009318	IFT140	intraflagellar transport 140
20	9046840	L_PO	-0.0154153	Neutral	chr20	9046840	9046840	1	*	NA	C	T	Distal Intergenic	20	9020800	9023107	2308	2	419245	NM_001197037	-23733	ENSGALG00000005849	PPDPF	pancreatic progenitor cell differentiation and proliferation factor
20	9046841	L_PO	-0.0154153	Neutral	chr20	9046841	9046841	1	*	NA	C	T	Distal Intergenic	20	9020800	9023107	2308	2	419245	NM_001197037	-23734	ENSGALG00000005849	PPDPF	pancreatic progenitor cell differentiation and proliferation factor
20	9903787	L_PO	-0.0314376	Neutral	chr20	9903787	9903787	1	*	NA	G	A	Distal Intergenic	20	9917652	9920382	2731	1	100379662	NM_001173522	-13865	ENSGALG00000028912	SCRT2	scratch family transcriptional repressor 2
28	969702	L_PO	-0.0313388	Neutral	chr28	969702	969702	1	*	NA	C	A	Distal Intergenic	28	982804	983351	548	2	768930	NM_001302177	13649	ENSGALG00000049538	RPS28	ribosomal protein S28
28	1064212	L_PO	-0.0313388	Neutral	chr28	1064212	1064212	1	*	NA	T	C	Distal Intergenic	28	1069498	1073390	3893	1	373893	NM_204104	-5286	ENSGALG00000013431	RAX2	retina and anterior neural fold homeobox 2
8	20131097	L_PO	0.0255114	Neutral	chr8	20131097	20131097	1	*	NA	G	T	Distal Intergenic	8	20123832	20126192	2361	2	424567	NM_001277570	-4905	ENSGALG00000033943	HYI	hydroxypyruvate isomerase (putative)
23	5546639	L_PO	0.203638	Neutral	chr23	5546639	5546639	1	*	NA	G	C	Distal Intergenic	23	5478309	5483514	5206	1	428228	NM_001293656	68330	ENSGALG00000003614	AZIN2	antizyme inhibitor 2
33	5949503	L_PO	0.0416	Neutral	chr33	5949503	5949503	1	*	NA	C	T	Distal Intergenic	32	5929620	5940135	10516	2	426887	NM_001031403	-9368	ENSGALG00000036380	SLC48A1	solute carrier family 48 member 1
9	1875590	L_PO	-0.0439253	Neutral	chr9	1875590	1875590	1	*	NA	T	C	Intron (NM_204482/395141, intron 1 of 1)	9	1733865	1899914	166050	2	395141	NM_204482	24324	ENSGALG00000002155	HS6ST1	heparan sulfate 6-O-sulfotransferase 1
9	1875605	L_PO	-0.0439253	Neutral	chr9	1875605	1875605	1	*	NA	G	T	Intron (NM_204482/395141, intron 1 of 1)	9	1733865	1899914	166050	2	395141	NM_204482	24309	ENSGALG00000002155	HS6ST1	heparan sulfate 6-O-sulfotransferase 1
11	3979993	L_PO	-0.0303966	Neutral	chr11	3979993	3979993	1	*	NA	T	C	Distal Intergenic	11	3706910	3741617	34708	2	386583	NM_204420	-238376	ENSGALG00000003580	MMP2	matrix metallopeptidase 2
17	2856879	L_PO	0.011512	Neutral	chr17	2856879	2856879	1	*	NA	C	T	Distal Intergenic	17	2874144	2877037	2894	1	417249	NM_001277677	-17265	ENSGALG00000007190	ATP6V1G1	ATPase H+ transporting V1 subunit G1
20	10288842	L_PO	0.080542	Neutral	chr20	10288842	10288842	1	*	NA	C	T	Promoter (<=1kb)	20	10288014	10296054	8041	1	419289	NM_001030861	828	ENSGALG00000006662	BPIFB3	BPI fold containing family B member 3
1	81620895	L_PO	0.0347118	Neutral	chr1	81620895	81620895	1	*	NA	A	G	Distal Intergenic	1	81625126	81711797	86672	1	418346	NM_001318422	-4231	ENSGALG00000015084	IGSF11	immunoglobulin superfamily member 11
1	81620902	L_PO	0.0347118	Neutral	chr1	81620902	81620902	1	*	NA	T	C	Distal Intergenic	1	81625126	81711797	86672	1	418346	NM_001318422	-4224	ENSGALG00000015084	IGSF11	immunoglobulin superfamily member 11
1	81620903	L_PO	0.0347118	Neutral	chr1	81620903	81620903	1	*	NA	G	A	Distal Intergenic	1	81625126	81711797	86672	1	418346	NM_001318422	-4223	ENSGALG00000015084	IGSF11	immunoglobulin superfamily member 11
5	10326798	L_PO	0.049084	Neutral	chr5	10326798	10326798	1	*	NA	C	T	Distal Intergenic	5	10458990	10459099	110	2	100315948	NR_035029	132301	ENSGALG00000025448	MIR1463	microRNA 1463
5	10326800	L_PO	0.049084	Neutral	chr5	10326800	10326800	1	*	NA	T	C	Distal Intergenic	5	10458990	10459099	110	2	100315948	NR_035029	132299	ENSGALG00000025448	MIR1463	microRNA 1463
6	10647519	L_PO	0.106104	Neutral	chr6	10647519	10647519	1	*	NA	G	A	Distal Intergenic	6	10373860	10450848	76989	1	378907	NM_204390	273659	ENSGALG00000003701	SGMS1	sphingomyelin synthase 1
14	13975536	L_PO	-0.0528665	Neutral	chr14	13975536	13975536	1	*	NA	T	C	Distal Intergenic	14	13934810	13957363	22554	1	769960	NM_001172662	40726	ENSGALG00000030481	RAB40C	RAB40C, member RAS oncogene family
14	14381880	L_PO	-0.0542149	Neutral	chr14	14381880	14381880	1	*	NA	T	C	Distal Intergenic	14	14359154	14378255	19102	2	396387	NM_001277605	-3625	ENSGALG00000029072	NTN3	netrin 1
21	2238826	L_PO	-0.0409234	Neutral	chr21	2238826	2238826	1	*	NA	C	T	Promoter (<=1kb)	21	2239248	2241828	2581	1	419415	NM_001030872	-422	ENSGALG00000001555	AURKAIP1	aurora kinase A interacting protein 1
22	5265851	L_PO	-0.0336457	Neutral	chr22	5265851	5265851	1	*	NA	T	C	Promoter (1-2kb)	22	5262426	5263854	1429	2	693257	NM_001044680	-1997	ENSGALG00000042227	GNLY	granulysin
22	5265865	L_PO	-0.0336457	Neutral	chr22	5265865	5265865	1	*	NA	C	T	Promoter (2-3kb)	22	5262426	5263854	1429	2	693257	NM_001044680	-2011	ENSGALG00000042227	GNLY	granulysin
23	1379804	L_PO	0.049084	Neutral	chr23	1379804	1379804	1	*	NA	T	C	Distal Intergenic	23	1506537	1508753	2217	1	395465	NM_204718	-126733	ENSGALG00000000678	CITED4	Cbp/p300 interacting transactivator with Glu/Asp rich carboxy-terminal domain 4
26	4631392	L_PO	-0.0183323	Neutral	chr26	4631392	4631392	1	*	NA	C	T	Distal Intergenic	26	4615257	4620038	4782	1	419909	NM_001271612	16135	ENSGALG00000002881	C26H6ORF125	chromosome 26 open reading frame, human C6orf125
26	4794092	L_PO	-0.0344851	Neutral	chr26	4794092	4794092	1	*	NA	G	A	Intron (NM_001030920/419912, intron 7 of 7)	26	4755404	4761397	5994	2	768582	NM_001080870	-32695	ENSGALG00000023780	TREMB2	triggering receptor expressed on myeloid cells B2
26	4794097	L_PO	-0.0183323	Neutral	chr26	4794097	4794097	1	*	NA	A	G	Intron (NM_001030920/419912, intron 7 of 7)	26	4755404	4761397	5994	2	768582	NM_001080870	-32700	ENSGALG00000023780	TREMB2	triggering receptor expressed on myeloid cells B2
1	557603	L_PO	0.220549	Neutral	chr1	557603	557603	1	*	NA	C	G	Distal Intergenic	1	572202	572311	110	1	102465417	NR_105579	-14599	ENSGALG00000034440	MIR6708	microRNA 6708
1	119840429	L_PO	-0.00262911	Neutral	chr1	119840429	119840429	1	*	NA	T	A	Distal Intergenic	1	119754033	119774891	20859	1	418600	NM_001012823	86396	ENSGALG00000016351	ACOT9	acyl-CoA thioesterase 9
2	256222	L_PO	0.379759	Neutral	chr2	256222	256222	1	*	NA	C	A	Distal Intergenic	2	316268	327811	11544	2	395809	NM_204963	71589	ENSGALG00000034284	SLC4A2	solute carrier family 4 member 2
2	256240	L_PO	0.379759	Neutral	chr2	256240	256240	1	*	NA	A	G	Distal Intergenic	2	316268	327811	11544	2	395809	NM_204963	71571	ENSGALG00000034284	SLC4A2	solute carrier family 4 member 2
2	256246	L_PO	0.379759	Neutral	chr2	256246	256246	1	*	NA	G	C	Distal Intergenic	2	316268	327811	11544	2	395809	NM_204963	71565	ENSGALG00000034284	SLC4A2	solute carrier family 4 member 2
2	288879	L_PO	0.0921842	Neutral	chr2	288879	288879	1	*	NA	T	C	Distal Intergenic	2	316268	327811	11544	2	395809	NM_204963	38932	ENSGALG00000034284	SLC4A2	solute carrier family 4 member 2
2	45798996	L_PO	-0.0443785	Neutral	chr2	45798996	45798996	1	*	NA	A	C	Distal Intergenic	2	45455218	45455301	84	1	777796	NR_031416	343778	ENSGALG00000018284	MIR128-2	microRNA 128-2
3	91134918	L_PO	0.0583973	Neutral	chr3	91134918	91134918	1	*	NA	G	A	Distal Intergenic	3	90980907	90987501	6595	2	421902	NM_001031087	-147417	ENSGALG00000039606	CLN8	ceroid-lipofuscinosis, neuronal 8
4	5132974	L_PO	-0.0443785	Neutral	chr4	5132974	5132974	1	*	NA	G	A	Distal Intergenic	4	5146582	5150504	3923	1	422257	NM_001101830	-13608	ENSGALG00000006707	NOX1	NADPH oxidase 1
4	17541499	L_PO	0.0265263	Neutral	chr4	17541499	17541499	1	*	NA	G	A	Distal Intergenic	4	17504433	17509306	4874	2	422385	NM_001031127	-32193	ENSGALG00000009065	VMA21	VMA21 vacuolar H+-ATPase homolog (S. cerevisiae)
4	17549736	L_PO	0.0265263	Neutral	chr4	17549736	17549736	1	*	NA	G	A	Distal Intergenic	4	17504433	17509306	4874	2	422385	NM_001031127	-40430	ENSGALG00000009065	VMA21	VMA21 vacuolar H+-ATPase homolog (S. cerevisiae)
4	29216545	L_PO	0.0079873	Neutral	chr4	29216545	29216545	1	*	NA	A	G	Distal Intergenic	4	29193667	29197691	4025	1	404779	NM_001009928	22878	ENSGALG00000032957	NOCT	nocturnin
4	29321569	L_PO	-0.00262911	Neutral	chr4	29321569	29321569	1	*	NA	G	A	Distal Intergenic	4	29304171	29311187	7017	1	422441	NM_001008466	17398	ENSGALG00000009790	RAB33B	RAB33B, member RAS oncogene family
4	29526431	L_PO	-0.0274799	Neutral	chr4	29526431	29526431	1	*	NA	C	A	Promoter (1-2kb)	4	29524981	29525084	104	2	100315954	NR_035060	-1347	ENSGALG00000025470	MIR1575	microRNA 1575
5	17012521	L_PO	-0.00262911	Neutral	chr5	17012521	17012521	1	*	NA	G	T	Distal Intergenic	5	16995949	17000513	4565	2	395970	NM_205086	-12008	ENSGALG00000007220	FTH1	ferritin heavy chain 1
5	20769986	L_PO	0.0583973	Neutral	chr5	20769986	20769986	1	*	NA	T	C	Distal Intergenic	5	21645014	21658982	13969	1	423168	NM_001006474	-875028	ENSGALG00000037968	API5	apoptosis inhibitor 5
12	11893076	L_PO	0.114806	Neutral	chr12	11893076	11893076	1	*	NA	T	C	Distal Intergenic	12	11881504	11883271	1768	1	416051	NM_001257284	11572	ENSGALG00000006691	ARPC4	actin related protein 2/3 complex subunit 4
13	9753015	L_PO	0.0639265	Neutral	chr13	9753015	9753015	1	*	NA	A	G	Distal Intergenic	13	9772409	9772574	166	2	100498680	NR_035337	19559	ENSGALG00000025955	MIR3523	microRNA 3523
13	18322261	L_PO	0.114806	Neutral	chr13	18322261	18322261	1	*	NA	C	T	Distal Intergenic	13	18256656	18263752	7097	2	416344	NM_001198637	-58509	ENSGALG00000007404	YIPF5	Yip1 domain family member 5
17	5035406	L_PO	0.042379	Neutral	chr17	5035406	5035406	1	*	NA	A	T	Distal Intergenic	17	5062654	5062756	103	1	102466187	NR_105566	-27248	ENSGALG00000028315	MIR6696	microRNA 6696
17	5035454	L_PO	0.294193	Neutral	chr17	5035454	5035454	1	*	NA	A	C	Distal Intergenic	17	5062654	5062756	103	1	102466187	NR_105566	-27200	ENSGALG00000028315	MIR6696	microRNA 6696
17	5035512	L_PO	0.294193	Neutral	chr17	5035512	5035512	1	*	NA	G	T	Distal Intergenic	17	5062654	5062756	103	1	102466187	NR_105566	-27142	ENSGALG00000028315	MIR6696	microRNA 6696
20	5601732	L_PO	0.379759	Neutral	chr20	5601732	5601732	1	*	NA	T	G	Distal Intergenic	20	5668132	5760135	92004	1	395745	NM_204915	-66400	ENSGALG00000004508	EYA2	EYA transcriptional coactivator and phosphatase 2
21	2063563	L_PO	-0.00262911	Neutral	chr21	2063563	2063563	1	*	NA	C	T	Intron (NM_001006301/419408, intron 5 of 19)	21	2049102	2082157	33056	2	419408	NM_001006301	18594	ENSGALG00000001473	MIB2	mindbomb E3 ubiquitin protein ligase 2
21	3950799	L_PO	-0.0274799	Neutral	chr21	3950799	3950799	1	*	NA	G	A	Distal Intergenic	21	4071151	4076772	5622	1	419453	NM_001030878	-120352	ENSGALG00000002906	TARDBP	TAR DNA binding protein
23	628905	L_PO	-0.0427408	Neutral	chr23	628905	628905	1	*	NA	G	A	Intron (NM_001012840/419554, intron 2 of 19)	23	573159	641874	68716	2	419554	NM_001012840	12969	ENSGALG00000042598	PUM1	pumilio RNA binding family member 1
28	2784606	L_PO	0.141001	Neutral	chr28	2784606	2784606	1	*	NA	G	A	Distal Intergenic	28	2772636	2783648	11013	1	770363	NM_001198992	11970	ENSGALG00000001328	BSG	basigin (Ok blood group)
32	259885	L_PO	-0.0427408	Neutral	chr32	259885	259885	1	*	NA	A	G	Distal Intergenic	31	255198	258745	3548	1	103875463	NM_001301787	4687	ENSGALG00000039336	OTX5	orthodenticle-related homeobox 5
NW_020110167.1	290333	L_PO	-0.0443785	Neutral	NA	NA	NA	NA	NA	NA	NA	NA	NA	NA	NA	NA	NA	NA	NA	NA	NA	NA	NA	NA
1	44849162	L_PO	0.0199028	Neutral	chr1	44849162	44849162	1	*	NA	G	A	Distal Intergenic	1	44872361	44891392	19032	2	417898	NM_001012810	42230	ENSGALG00000030515	UBE2N	ubiquitin conjugating enzyme E2 N
20	9487391	L_PO	0.0440724	Neutral	chr20	9487391	9487391	1	*	NA	C	T	3' UTR	20	9491130	9503800	12671	1	419255	NM_001270577	-3739	ENSGALG00000006040	UCKL1	uridine-cytidine kinase 1 like 1
33	7360258	L_PO	0.15457	Neutral	chr33	7360258	7360258	1	*	NA	G	A	Distal Intergenic	32	7377031	7390564	13534	1	395303	NM_204604	-16773	ENSGALG00000035487	SP1	Sp1 transcription factor
1	62092949	L_PO	0.131747	Neutral	chr1	62092949	62092949	1	*	NA	C	T	Distal Intergenic	1	62104593	62113610	9018	2	418169	NM_001277899	20661	ENSGALG00000045122	AKR1B1	aldo-keto reductase family 1, member B10 (aldose reductase)
1	67885067	L_PO	0.0335731	Neutral	chr1	67885067	67885067	1	*	NA	C	T	Distal Intergenic	1	67983452	67994760	11309	1	418214	NM_001007855	-98385	ENSGALG00000014084	FGFR1OP2	FGFR1 oncogene partner 2
3	30415765	L_PO	0.0119737	Neutral	chr3	30415765	30415765	1	*	NA	A	G	Distal Intergenic	3	30393091	30398928	5838	2	396188	NM_206959	-16837	ENSGALG00000010175	HSP90AB1	heat shock protein 90 alpha family class B member 1
3	79448673	L_PO	0.0299685	Neutral	chr3	79448673	79448673	1	*	NA	T	G	Distal Intergenic	3	79470068	79494066	23999	1	421853	NM_001006412	-21395	ENSGALG00000015880	HMGN2P46	high mobility group nucleosomal binding domain 2 pseudogene 46
4	6743330	L_PO	0.0717078	Neutral	chr4	6743330	6743330	1	*	NA	G	A	Distal Intergenic	4	5797981	5955595	157615	2	374040	NM_204210	-787735	ENSGALG00000030791	DIAPH2	diaphanous related formin 2
5	21857549	L_PO	0.0291622	Neutral	chr5	21857549	21857549	1	*	NA	C	T	Distal Intergenic	5	21885075	21901441	16367	1	423169	NM_001282377	-27526	ENSGALG00000041309	ALKBH3	alkB homolog 3, alpha-ketoglutaratedependent dioxygenase
6	35980654	L_PO	-0.0412306	Neutral	chr6	35980654	35980654	1	*	NA	G	A	Distal Intergenic	6	35825854	35831172	5319	1	374022	NM_204197	154800	ENSGALG00000010490	DPYSL4	dihydropyrimidinase like 4
11	2257748	L_PO	-0.0387389	Neutral	chr11	2257748	2257748	1	*	NA	G	A	Intron (NM_001277550/415698, intron 3 of 7)	11	2204172	2321739	117568	1	415698	NM_001277550	53576	ENSGALG00000003163	GNAO1	G protein subunit alpha o1
11	19346824	L_PO	-0.0387389	Neutral	chr11	19346824	19346824	1	*	NA	T	C	Distal Intergenic	11	19489310	19489406	97	2	100315790	NR_035193	142582	ENSGALG00000025383	MIR1699	microRNA 1699
13	1574106	L_PO	-0.00531809	Neutral	chr13	1574106	1574106	1	*	NA	G	C	Promoter (2-3kb)	13	1576666	1588008	11343	1	416132	NM_001006144	-2560	ENSGALG00000035080	HARS1	histidyl-tRNA synthetase 1
13	1632646	L_PO	-0.02596	Neutral	chr13	1632646	1632646	1	*	NA	G	A	Promoter (2-3kb)	13	1632062	1635009	2948	2	768990	NM_001305152	2363	ENSGALG00000041129	TMEM173	transmembrane protein 173
13	13697546	L_PO	0.0504512	Neutral	chr13	13697546	13697546	1	*	NA	C	T	Distal Intergenic	13	13735681	13748141	12461	1	395481	NM_204730	-38135	ENSGALG00000004357	ANXA6	annexin A6
13	13697564	L_PO	0.0504512	Neutral	chr13	13697564	13697564	1	*	NA	C	T	Distal Intergenic	13	13735681	13748141	12461	1	395481	NM_204730	-38117	ENSGALG00000004357	ANXA6	annexin A6
13	17692752	L_PO	-0.0508463	Neutral	chr13	17692752	17692752	1	*	NA	C	T	Distal Intergenic	13	17660630	17679589	18960	2	416332	NM_001030622	-13163	ENSGALG00000006860	KIF3A	kinesin family member 3A
13	18387296	L_PO	-0.0341432	Neutral	chr13	18387296	18387296	1	*	NA	T	A	Distal Intergenic	13	18256656	18263752	7097	2	416344	NM_001198637	-123544	ENSGALG00000007404	YIPF5	Yip1 domain family member 5
13	18603670	L_PO	0.0333162	Neutral	chr13	18603670	18603670	1	*	NA	A	G	Distal Intergenic	13	18641589	18641683	95	1	100315907	NR_035061	-37919	ENSGALG00000025295	MIR1576	microRNA 1576
14	14009090	L_PO	-0.0254856	Neutral	chr14	14009090	14009090	1	*	NA	T	C	Distal Intergenic	14	14025385	14035002	9618	2	416763	NM_001278153	25912	ENSGALG00000009346	HN1L	hematological and neurological expressed 1 like
14	14401766	L_PO	-0.0133952	Neutral	chr14	14401766	14401766	1	*	NA	G	T	Distal Intergenic	14	14405252	14405875	624	2	427689	NM_001039604	4109	ENSGALG00000039817	NOG2	noggin 2
18	9026165	L_PO	-0.0390047	Neutral	chr18	9026165	9026165	1	*	NA	C	T	Intron (NM_204538/395215, intron 12 of 44)	18	9012919	9054195	41277	2	395215	NM_204538	28030	ENSGALG00000031895	SDK2	sidekick cell adhesion molecule 2
18	9081668	L_PO	-0.0302155	Neutral	chr18	9081668	9081668	1	*	NA	G	A	Distal Intergenic	18	9097989	9100502	2514	1	771528	NM_001278012	-16321	ENSGALG00000001465	RPL38	ribosomal protein L38
19	4246379	L_PO	-0.0556398	Neutral	chr19	4246379	4246379	1	*	NA	T	C	Intron (NM_001290201/101749861, intron 14 of 22)	19	4277201	4285615	8415	1	417508	NM_001006214	-30822	ENSGALG00000001833	PRKRIP1	PRKR interacting protein 1 (IL11 inducible)
19	4538973	L_PO	0.022023	Neutral	chr19	4538973	4538973	1	*	NA	A	G	Distal Intergenic	19	4460373	4476741	16369	2	417520	NM_001195796	-62232	ENSGALG00000002053	POR	cytochrome p450 oxidoreductase
21	2754261	L_PO	0.0756241	Neutral	chr21	2754261	2754261	1	*	NA	A	G	Intron (NM_205527/396538, intron 2 of 38)	21	2712119	2775214	63096	2	396538	NM_205527	20953	ENSGALG00000039193	AGRN	agrin
21	4259887	L_PO	0.0717078	Neutral	chr21	4259887	4259887	1	*	NA	G	A	Distal Intergenic	21	4307881	4313921	6041	2	396541	NM_001276300	54034	ENSGALG00000035352	ZBTB17	zinc finger and BTB domain containing 17
23	2609351	L_PO	-0.0390047	Neutral	chr23	2609351	2609351	1	*	NA	C	T	Intron (NM_204492/395153, intron 1 of 30)	23	2585261	2955750	370490	1	395153	NM_204492	24090	ENSGALG00000031440	PTPRU	protein tyrosine phosphatase, receptor type U
23	2609354	L_PO	-0.0390047	Neutral	chr23	2609354	2609354	1	*	NA	C	T	Intron (NM_204492/395153, intron 1 of 30)	23	2585261	2955750	370490	1	395153	NM_204492	24093	ENSGALG00000031440	PTPRU	protein tyrosine phosphatase, receptor type U
24	5008603	L_PO	-0.0302155	Neutral	chr24	5008603	5008603	1	*	NA	C	G	Distal Intergenic	24	5069550	5069659	110	1	102465393	NR_105540	-60947	ENSGALG00000027111	MIR6671	microRNA 6671
26	1299913	L_PO	0.229332	Neutral	chr26	1299913	1299913	1	*	NA	A	G	Promoter (2-3kb)	26	1296993	1317737	20745	1	419803	NM_001030913	2920	ENSGALG00000000329	AHCYL1	adenosylhomocysteinase like 1
26	3146830	L_PO	0.0050412	Neutral	chr26	3146830	3146830	1	*	NA	C	T	Distal Intergenic	26	3140579	3141464	886	1	419860	NM_001190924	6251	ENSGALG00000023933	G0S2	G0/G1 switch 2
28	2802083	L_PO	0.0402148	Neutral	chr28	2802083	2802083	1	*	NA	G	A	Distal Intergenic	28	2820343	2829106	8764	2	420085	NM_001006338	27023	ENSGALG00000042948	RNF126	ring finger protein 126
28	3380083	L_PO	-0.0170565	Neutral	chr28	3380083	3380083	1	*	NA	T	C	Distal Intergenic	28	3346915	3355534	8620	1	426396	NM_001031379	33168	ENSGALG00000014067	SGTA	small glutamine rich tetratricopeptide repeat containing alpha
28	3558142	L_PO	-0.0170565	Neutral	chr28	3558142	3558142	1	*	NA	T	C	Distal Intergenic	28	3559850	3583827	23978	2	420109	NM_001012552	25685	ENSGALG00000042900	GATAD2A	GATA zinc finger domain containing 2A
39	76765927	L_PO	-0.0390047	Neutral	NA	NA	NA	NA	NA	NA	NA	NA	NA	NA	NA	NA	NA	NA	NA	NA	NA	NA	NA	NA
13	10192066	L_PO	0.0674181	Neutral	chr13	10192066	10192066	1	*	NA	T	C	Distal Intergenic	13	10211317	10248070	36754	1	416212	NM_001326465	-19251	ENSGALG00000028602	HMP19	HMP19 protein
17	2154002	L_PO	0.185542	Neutral	chr17	2154002	2154002	1	*	NA	C	T	Distal Intergenic	17	2193803	2193898	96	1	100315980	NR_035201	-39801	ENSGALG00000025187	MIR1707	microRNA 1707
20	2563938	L_PO	-0.0327354	Neutral	chr20	2563938	2563938	1	*	NA	C	T	Intron (NM_001039317/428134, intron 1 of 18)	20	2557331	2590035	32705	1	428134	NM_001039317	6607	ENSGALG00000003147	TRPC4AP	transient receptor potential cation channel subfamily C member 4 associated protein
4	4803477	L_PO	-0.0155109	Neutral	chr4	4803477	4803477	1	*	NA	C	T	Intron (NM_001001743/414831, intron 1 of 4)	4	4751473	4962254	210782	2	414831	NM_001001743	158777	ENSGALG00000006508	FGF13	fibroblast growth factor 13
4	16873767	L_PO	0.0910582	Neutral	chr4	16873767	16873767	1	*	NA	T	C	Distal Intergenic	4	16711119	16731238	20120	2	422376	NM_001008465	-142529	ENSGALG00000008867	COMMD5	COMM domain containing 5
4	46803821	L_PO	0.0910582	Neutral	chr4	46803821	46803821	1	*	NA	G	A	Distal Intergenic	4	46506402	46524031	17630	1	422610	NM_001031145	297419	ENSGALG00000011221	GPAT3	glycerol-3-phosphate acyltransferase 3
5	8120455	L_PO	-0.0223694	Neutral	chr5	8120455	8120455	1	*	NA	G	A	Intron (NM_001199405/403089, intron 1 of 12)	5	8004567	8143527	138961	2	403089	NM_001199405	23072	ENSGALG00000005415	TEAD1	TEA domain transcription factor 1
7	30017780	L_PO	0.030855	Neutral	chr7	30017780	30017780	1	*	NA	C	T	Distal Intergenic	7	29705706	29769983	64278	1	424282	NM_001080105	312074	ENSGALG00000012171	GPR39	G protein-coupled receptor 39
12	2906364	L_PO	0.0256036	Neutral	chr12	2906364	2906364	1	*	NA	T	C	Distal Intergenic	12	2901796	2905769	3974	1	396135	NM_205213	4568	ENSGALG00000002722	MST1	macrophage stimulating 1 (hepatocyte growth factor-like)
12	9780381	L_PO	0.210924	Neutral	chr12	9780381	9780381	1	*	NA	T	A	Distal Intergenic	12	9813623	9813717	95	2	100315720	NR_035057	33336	ENSGALG00000025186	MIR1572	microRNA 1572
13	14972346	L_PO	-0.034725	Neutral	chr13	14972346	14972346	1	*	NA	C	T	Distal Intergenic	13	14988701	15012639	23939	2	396268	NM_205328	40293	ENSGALG00000014381	HNRNPAB	heterogeneous nuclear ribonucleoprotein A/B
20	2628279	L_PO	-0.0664366	Neutral	chr20	2628279	2628279	1	*	NA	G	A	Distal Intergenic	20	2591000	2616497	25498	2	395279	NM_204587	-11782	ENSGALG00000030985	MYH7B	myosin, heavy chain 7B, cardiac muscle, beta
20	3157809	L_PO	-0.0438899	Neutral	chr20	3157809	3157809	1	*	NA	C	T	Distal Intergenic	20	3612411	3627115	14705	2	396258	NM_205318	469306	ENSGALG00000003503	MYBL2	MYB proto-oncogene like 2
20	5002028	L_PO	-0.034725	Neutral	chr20	5002028	5002028	1	*	NA	C	A	Distal Intergenic	20	5019735	5040625	20891	1	419177	NM_001006288	-17707	ENSGALG00000003815	RPN2	ribophorin II
23	2382178	L_PO	0.0651959	Neutral	chr23	2382178	2382178	1	*	NA	C	T	Promoter (2-3kb)	23	2379310	2379402	93	1	777856	NR_031476	2868	ENSGALG00000021935	MIR124-2	microRNA 124-2
23	2382197	L_PO	0.0651959	Neutral	chr23	2382197	2382197	1	*	NA	C	A	Promoter (2-3kb)	23	2379310	2379402	93	1	777856	NR_031476	2887	ENSGALG00000021935	MIR124-2	microRNA 124-2
26	391696	L_PO	-0.034725	Neutral	chr26	391696	391696	1	*	NA	G	A	Distal Intergenic	26	355155	365068	9914	2	421175	NM_001012868	-26628	ENSGALG00000000606	ARL8A	ADP ribosylation factor like GTPase 8A
26	403424	L_PO	-0.034725	Neutral	chr26	403424	403424	1	*	NA	G	C	Distal Intergenic	26	355155	365068	9914	2	421175	NM_001012868	-38356	ENSGALG00000000606	ARL8A	ADP ribosylation factor like GTPase 8A
27	4105377	L_PO	-0.0438899	Neutral	chr27	4105377	4105377	1	*	NA	C	A	Distal Intergenic	27	4112509	4119316	6808	2	419943	NM_001030925	13939	ENSGALG00000032993	FTSJ3	FtsJ homolog 3
27	4347336	L_PO	-0.0438899	Neutral	chr27	4347336	4347336	1	*	NA	C	G	Distal Intergenic	27	4119809	4123300	3492	1	428274	NM_001292069	227527	ENSGALG00000000349	PSMC5	proteasome 26S subunit, ATPase 5
27	7206193	L_PO	0.0256036	Neutral	chr27	7206193	7206193	1	*	NA	C	T	Distal Intergenic	27	7222551	7232608	10058	1	395213	NM_204536	-16358	ENSGALG00000037935	RARA	retinoic acid receptor alpha
28	1205809	L_PO	-0.0438899	Neutral	chr28	1205809	1205809	1	*	NA	C	T	Intron (NM_205271/396208, intron 10 of 10)	28	1185690	1188751	3062	1	427066	NM_001031413	20119	ENSGALG00000017524	DOHH	deoxyhypusine hydroxylase/monooxygenase
7	26050787	L_PO	0.100593	Neutral	chr7	26050787	26050787	1	*	NA	C	G	Distal Intergenic	7	26247175	26251594	4420	1	395955	NM_205073	-196388	ENSGALG00000011652	TSN	translin
15	7119545	L_PO	0.384484	Neutral	chr15	7119545	7119545	1	*	NA	G	A	Distal Intergenic	15	7134583	7141735	7153	2	395427	NM_204692	22190	ENSGALG00000036360	TRPV4	transient receptor potential cation channel subfamily V member 4
26	4345318	L_PO	-0.0499098	Neutral	chr26	4345318	4345318	1	*	NA	C	T	Distal Intergenic	26	4376564	4382088	5525	1	419904	NM_001257297	-31246	ENSGALG00000002813	RPS10	ribosomal protein S10
26	4345319	L_PO	-0.0499098	Neutral	chr26	4345319	4345319	1	*	NA	A	G	Distal Intergenic	26	4376564	4382088	5525	1	419904	NM_001257297	-31245	ENSGALG00000002813	RPS10	ribosomal protein S10
6	10024302	L_PO	0.0404517	Neutral	chr6	10024302	10024302	1	*	NA	G	A	Distal Intergenic	6	10003715	10019905	16191	1	423670	NM_001031223	20587	ENSGALG00000003308	ERLIN1	ER lipid raft associated 1
6	10024308	L_PO	0.0404517	Neutral	chr6	10024308	10024308	1	*	NA	T	C	Distal Intergenic	6	10003715	10019905	16191	1	423670	NM_001031223	20593	ENSGALG00000003308	ERLIN1	ER lipid raft associated 1
6	10024323	L_PO	0.0404517	Neutral	chr6	10024323	10024323	1	*	NA	C	A	Distal Intergenic	6	10003715	10019905	16191	1	423670	NM_001031223	20608	ENSGALG00000003308	ERLIN1	ER lipid raft associated 1
6	10024342	L_PO	0.0404517	Neutral	chr6	10024342	10024342	1	*	NA	A	G	Distal Intergenic	6	10003715	10019905	16191	1	423670	NM_001031223	20627	ENSGALG00000003308	ERLIN1	ER lipid raft associated 1
13	9876784	L_PO	0.0498941	Neutral	chr13	9876784	9876784	1	*	NA	C	T	Distal Intergenic	13	9861419	9871043	9625	1	768854	NM_001097532	15365	ENSGALG00000049287	ATP6V0E1	ATPase H+ transporting V0 subunit e1
13	9876807	L_PO	0.0498941	Neutral	chr13	9876807	9876807	1	*	NA	C	T	Distal Intergenic	13	9861419	9871043	9625	1	768854	NM_001097532	15388	ENSGALG00000049287	ATP6V0E1	ATPase H+ transporting V0 subunit e1
5	6583310	L_PO	0.0178406	Neutral	chr5	6583310	6583310	1	*	NA	T	C	Distal Intergenic	5	6651508	6814235	162728	2	395657	NM_204851	230925	ENSGALG00000038775	SPON1	spondin 1
26	3488785	L_PO	0.00612578	Neutral	chr26	3488785	3488785	1	*	NA	A	G	Distal Intergenic	26	3495150	3506640	11491	1	374243	NM_204336	-6365	ENSGALG00000034196	WNT2B	Wnt family member 2B
2	117667337	L_PO	-0.0438027	Neutral	chr2	117667337	117667337	1	*	NA	T	C	Distal Intergenic	2	117620666	117643434	22769	1	378896	NM_204380	46671	ENSGALG00000037453	TERF1	telomeric repeat binding factor 1
11	18353403	L_PO	-0.044042	Neutral	chr11	18353403	18353403	1	*	NA	T	C	Distal Intergenic	11	18370500	18372348	1849	2	100859733	NM_001277678	18945	ENSGALG00000026945	CIDEC	cell death inducing DFFA like effector c
11	18372950	L_PO	0.0441868	Neutral	chr11	18372950	18372950	1	*	NA	G	A	Promoter (<=1kb)	11	18370500	18372348	1849	2	100859733	NM_001277678	-602	ENSGALG00000026945	CIDEC	cell death inducing DFFA like effector c
17	8817117	L_PO	-0.0359614	Neutral	chr17	8817117	8817117	1	*	NA	A	T	Distal Intergenic	17	8709216	8722214	12999	1	395774	NM_204934	107901	ENSGALG00000001446	GSN	gelsolin
18	10211150	L_PO	-0.00480917	Neutral	chr18	10211150	10211150	1	*	NA	T	C	Distal Intergenic	18	10255679	10255743	65	2	100315755	NR_035126	44593	ENSGALG00000025442	MIR1637	microRNA 1637
18	10214107	L_PO	-0.00480917	Neutral	chr18	10214107	10214107	1	*	NA	C	T	Distal Intergenic	18	10255679	10255743	65	2	100315755	NR_035126	41636	ENSGALG00000025442	MIR1637	microRNA 1637
18	10214127	L_PO	-0.0314376	Neutral	chr18	10214127	10214127	1	*	NA	A	T	Distal Intergenic	18	10255679	10255743	65	2	100315755	NR_035126	41616	ENSGALG00000025442	MIR1637	microRNA 1637
28	2333670	L_PO	-0.0359614	Neutral	chr28	2333670	2333670	1	*	NA	T	A	Distal Intergenic	28	2326316	2326389	74	1	777909	NR_031558	7354	ENSGALG00000021777	MIR211	microRNA 211
1	14386370	L_PO	-0.0438899	Neutral	chr1	14386370	14386370	1	*	NA	C	T	Intron (NM_001030728/417707, intron 1 of 10)	1	14365885	14392186	26302	2	417707	NM_001030728	5816	ENSGALG00000008098	NAMPTP1	nicotinamide phosphoribosyltransferase pseudogene 1
1	47403552	L_PO	-0.034725	Neutral	chr1	47403552	47403552	1	*	NA	C	T	Distal Intergenic	1	47377777	47392138	14362	1	417931	NM_001277363	25775	ENSGALG00000028373	GAS2L3	growth arrest specific 2 like 3
1	49496704	L_PO	-0.000636002	Neutral	chr1	49496704	49496704	1	*	NA	G	A	Promoter (<=1kb)	1	49496336	49496404	69	2	777924	NR_031395	-300	ENSGALG00000018239	MIR33A	microRNA 33a
1	82799118	L_PO	-0.000636002	Neutral	chr1	82799118	82799118	1	*	NA	A	G	Intron (NM_204874/395687, intron 1 of 6)	1	82719397	83002376	282980	1	395687	NM_204874	79721	ENSGALG00000040620	LSAMP	limbic system-associated membrane protein
1	117809475	L_PO	-0.034725	Neutral	chr1	117809475	117809475	1	*	NA	G	T	Distal Intergenic	1	116192485	117188566	996082	2	396236	NM_205299	-620909	ENSGALG00000016281	DMD	dystrophin
1	124267374	L_PO	-0.0378172	Neutral	chr1	124267374	124267374	1	*	NA	A	G	Intron (NM_001012545/418632, intron 1 of 6)	1	124201071	124305743	104673	1	418632	NM_001012545	66303	ENSGALG00000016575	GPM6B	glycoprotein M6B
1	128476608	L_PO	-0.0378172	Neutral	chr1	128476608	128476608	1	*	NA	G	T	Distal Intergenic	1	128273775	128273879	105	1	100315695	NR_035010	202833	ENSGALG00000025476	MIR1397	microRNA 1397
1	128906065	L_PO	-0.0378172	Neutral	chr1	128906065	128906065	1	*	NA	T	G	Distal Intergenic	1	128273775	128273879	105	1	100315695	NR_035010	632290	ENSGALG00000025476	MIR1397	microRNA 1397
1	131088604	L_PO	-0.0664366	Neutral	chr1	131088604	131088604	1	*	NA	C	T	Distal Intergenic	1	131032587	131040414	7828	2	418669	NM_001079724	-48190	ENSGALG00000016698	SHOX	short stature homeobox
1	171666918	L_PO	-0.0304067	Neutral	chr1	171666918	171666918	1	*	NA	T	C	Distal Intergenic	1	171682415	171686255	3841	1	418880	NM_001199825	-15497	ENSGALG00000017022	ALG11	ALG11, alpha-1,2-mannosyltransferase
1	178926322	L_PO	0.0122107	Neutral	chr1	178926322	178926322	1	*	NA	C	T	Distal Intergenic	1	178827216	178867788	40573	2	418943	NM_001080103	-58534	ENSGALG00000017119	TNFRSF19	TNF receptor superfamily member 19
2	2416782	L_PO	-0.0223694	Neutral	chr2	2416782	2416782	1	*	NA	A	G	Distal Intergenic	2	2396097	2402774	6678	2	420397	NM_001199581	-14008	ENSGALG00000005331	GJC2	gap junction protein gamma 2
2	14906284	L_PO	-0.0570219	Neutral	chr2	14906284	14906284	1	*	NA	G	A	Distal Intergenic	2	15314512	15318350	3839	2	428413	NM_001195401	412066	ENSGALG00000040993	BAMBI	BMP and activin membrane bound inhibitor
2	14915948	L_PO	-0.00119916	Neutral	chr2	14915948	14915948	1	*	NA	T	C	Distal Intergenic	2	15314512	15318350	3839	2	428413	NM_001195401	402402	ENSGALG00000040993	BAMBI	BMP and activin membrane bound inhibitor
2	90762247	L_PO	-0.0438899	Neutral	chr2	90762247	90762247	1	*	NA	G	A	Distal Intergenic	2	90558054	90575809	17756	1	396217	NM_205280	204193	ENSGALG00000013640	MBP	myelin basic protein
2	99957900	L_PO	0.0256036	Neutral	chr2	99957900	99957900	1	*	NA	C	A	Distal Intergenic	2	100238975	100243366	4392	1	396070	NM_205161	-281075	ENSGALG00000038340	ZBTB14	zinc finger and BTB domain containing 14
2	128630531	L_PO	-0.034725	Neutral	chr2	128630531	128630531	1	*	NA	C	T	Promoter (<=1kb)	2	128622782	128629538	6757	2	768824	NM_001097531	-993	ENSGALG00000041200	ZNF706	zinc finger protein 706
4	1268601	L_PO	-0.0438899	Neutral	chr4	1268601	1268601	1	*	NA	C	T	Promoter (<=1kb)	4	1266340	1269590	3251	2	422153	NM_001031111	989	ENSGALG00000004198	PDZD11	PDZ domain containing 11
4	1268602	L_PO	-0.0438899	Neutral	chr4	1268602	1268602	1	*	NA	T	G	Promoter (<=1kb)	4	1266340	1269590	3251	2	422153	NM_001031111	988	ENSGALG00000004198	PDZD11	PDZ domain containing 11
4	1268603	L_PO	-0.0438899	Neutral	chr4	1268603	1268603	1	*	NA	G	A	Promoter (<=1kb)	4	1266340	1269590	3251	2	422153	NM_001031111	987	ENSGALG00000004198	PDZD11	PDZ domain containing 11
4	1434160	L_PO	-0.0438899	Neutral	chr4	1434160	1434160	1	*	NA	T	C	Distal Intergenic	4	1453970	1459824	5855	1	422146	NM_001008464	-19810	ENSGALG00000004111	GPR174	G protein-coupled receptor 174
4	1517041	L_PO	-0.0378172	Neutral	chr4	1517041	1517041	1	*	NA	T	C	Distal Intergenic	4	1522246	1528803	6558	2	422143	NM_001006428	11762	ENSGALG00000040746	CHMP1B	charged multivesicular body protein 1B
4	1518366	L_PO	-0.0378172	Neutral	chr4	1518366	1518366	1	*	NA	G	A	Distal Intergenic	4	1522246	1528803	6558	2	422143	NM_001006428	10437	ENSGALG00000040746	CHMP1B	charged multivesicular body protein 1B
4	1897085	L_PO	-0.0438899	Neutral	chr4	1897085	1897085	1	*	NA	A	G	Distal Intergenic	4	1889359	1892696	3338	1	396001	NM_205108	7726	ENSGALG00000004831	RPS4Y1	ribosomal protein S4, Y-linked 1
4	2030431	L_PO	-0.0438899	Neutral	chr4	2030431	2030431	1	*	NA	G	A	Promoter (1-2kb)	4	2028624	2039548	10925	1	374075	NM_204233	1807	ENSGALG00000004958	BTK	Bruton tyrosine kinase
4	2055632	L_PO	-0.0438899	Neutral	chr4	2055632	2055632	1	*	NA	C	A	Distal Intergenic	4	2045173	2051320	6148	1	422192	NM_001277886	10459	ENSGALG00000004999	TAF7	TATA-box binding protein associated factor 7
4	2055661	L_PO	-0.0438899	Neutral	chr4	2055661	2055661	1	*	NA	G	A	Distal Intergenic	4	2045173	2051320	6148	1	422192	NM_001277886	10488	ENSGALG00000004999	TAF7	TATA-box binding protein associated factor 7
4	2106724	L_PO	-0.0378172	Neutral	chr4	2106724	2106724	1	*	NA	G	C	Distal Intergenic	4	2116618	2125791	9174	1	422196	NM_001031115	-9894	ENSGALG00000005054	DKC1	dyskerin pseudouridine synthase 1
4	2265124	L_PO	-0.000636002	Neutral	chr4	2265124	2265124	1	*	NA	A	G	Distal Intergenic	4	2268813	2282582	13770	2	428701	NM_001031532	17458	ENSGALG00000005507	NONO	non-POU domain containing, octamer-binding
4	2320736	L_PO	-0.000636002	Neutral	chr4	2320736	2320736	1	*	NA	G	A	Promoter (1-2kb)	4	2316358	2318810	2453	2	378797	NM_204371	-1926	ENSGALG00000005541	GJB1	gap junction protein beta 1
4	85800249	L_PO	-0.0155109	Neutral	chr4	85800249	85800249	1	*	NA	A	T	Intron (NM_001048080/428800, intron 1 of 4)	4	85759846	85807633	47788	2	428800	NM_001048080	7384	ENSGALG00000015900	CD8A	CD8a molecule
4	85800292	L_PO	-0.0155109	Neutral	chr4	85800292	85800292	1	*	NA	G	C	Intron (NM_001048080/428800, intron 1 of 4)	4	85759846	85807633	47788	2	428800	NM_001048080	7341	ENSGALG00000015900	CD8A	CD8a molecule
4	85929591	L_PO	-0.0391211	Neutral	chr4	85929591	85929591	1	*	NA	C	T	Promoter (1-2kb)	4	85928419	85937631	9213	1	422926	NM_001165913	1172	ENSGALG00000027090	LOC422926	uncharacterized LOC422926
4	88785417	L_PO	0.160593	Neutral	chr4	88785417	88785417	1	*	NA	C	T	Distal Intergenic	4	88746692	88746820	129	2	100316002	NR_035318	-38597	ENSGALG00000024497	MIR146C-1	microRNA 146c-1
5	211638	L_PO	-0.000636002	Neutral	chr5	211638	211638	1	*	NA	G	A	Distal Intergenic	5	206210	211199	4990	1	100359387	NM_001172593	5428	ENSGALG00000043435	CARNS1	carnosine synthase 1
5	211648	L_PO	-0.000636002	Neutral	chr5	211648	211648	1	*	NA	G	A	Distal Intergenic	5	206210	211199	4990	1	100359387	NM_001172593	5438	ENSGALG00000043435	CARNS1	carnosine synthase 1
5	212052	L_PO	-0.000636002	Neutral	chr5	212052	212052	1	*	NA	G	A	Distal Intergenic	5	206210	211199	4990	1	100359387	NM_001172593	5842	ENSGALG00000043435	CARNS1	carnosine synthase 1
5	212058	L_PO	-0.000636002	Neutral	chr5	212058	212058	1	*	NA	G	A	Distal Intergenic	5	206210	211199	4990	1	100359387	NM_001172593	5848	ENSGALG00000043435	CARNS1	carnosine synthase 1
5	219494	L_PO	-0.000636002	Neutral	chr5	219494	219494	1	*	NA	G	C	Distal Intergenic	5	206210	211199	4990	1	100359387	NM_001172593	13284	ENSGALG00000043435	CARNS1	carnosine synthase 1
5	226980	L_PO	-0.000636002	Neutral	chr5	226980	226980	1	*	NA	C	G	Distal Intergenic	5	206210	211199	4990	1	100359387	NM_001172593	20770	ENSGALG00000043435	CARNS1	carnosine synthase 1
5	226990	L_PO	-0.000636002	Neutral	chr5	226990	226990	1	*	NA	C	T	Distal Intergenic	5	206210	211199	4990	1	100359387	NM_001172593	20780	ENSGALG00000043435	CARNS1	carnosine synthase 1
5	248928	L_PO	0.0430623	Neutral	chr5	248928	248928	1	*	NA	A	G	Distal Intergenic	5	264554	268947	4394	1	395418	NM_204683	-15626	ENSGALG00000031916	ZP1	zona pellucida glycoprotein 1
5	1705415	L_PO	-0.0438899	Neutral	chr5	1705415	1705415	1	*	NA	T	C	Intron (NM_001031175/422999, intron 12 of 14)	5	1709714	1716080	6367	2	422998	NM_001199512	10665	ENSGALG00000004306	SYT12	synaptotagmin 12
5	9372523	L_PO	0.00229801	Neutral	chr5	9372523	9372523	1	*	NA	G	A	Intron (NM_001012895/423043, intron 6 of 39)	5	9248870	9478933	230064	1	423043	NM_001012895	123653	ENSGALG00000005716	SBF2	SET binding factor 2
5	52979150	L_PO	-0.0223694	Neutral	chr5	52979150	52979150	1	*	NA	C	T	Distal Intergenic	5	53058059	53060378	2320	2	423504	NM_001006685	81228	ENSGALG00000011715	HSPA2	heat shock 70kDa protein 2
5	58166256	L_PO	-0.000636002	Neutral	chr5	58166256	58166256	1	*	NA	A	G	Distal Intergenic	5	58144371	58144459	89	2	100315792	NR_035197	-21797	ENSGALG00000025508	MIR1703	microRNA 1703
5	58211966	L_PO	-0.000636002	Neutral	chr5	58211966	58211966	1	*	NA	C	T	Distal Intergenic	5	58219426	58234376	14951	1	423581	NM_001097528	-7460	ENSGALG00000027629	GNG2	G protein subunit gamma 2
6	1670543	L_PO	-0.0378172	Neutral	chr6	1670543	1670543	1	*	NA	A	T	Distal Intergenic	6	1698093	1750145	52053	1	423606	NM_001199508	-27550	ENSGALG00000037682	CCSER2	coiled-coil serine rich protein 2
6	23494372	L_PO	-0.0378172	Neutral	chr6	23494372	23494372	1	*	NA	A	G	Distal Intergenic	6	23472649	23489022	16374	1	395952	NM_205070	21723	ENSGALG00000007641	LDB1	LIM domain binding 1
6	24032937	L_PO	-0.000636002	Neutral	chr6	24032937	24032937	1	*	NA	G	A	Distal Intergenic	6	24038326	24041905	3580	2	425626	NM_001031344	8968	ENSGALG00000017627	C10orf2	chromosome 10 open reading frame 2
6	35023965	L_PO	-0.0378172	Neutral	chr6	35023965	35023965	1	*	NA	G	A	Distal Intergenic	6	35270668	35292183	21516	1	423968	NM_001277384	-246703	ENSGALG00000010464	GLRX3	glutaredoxin 3
6	35536849	L_PO	-0.0378172	Neutral	chr6	35536849	35536849	1	*	NA	T	C	Distal Intergenic	6	35730058	35755714	25657	1	423970	NM_001006507	-193209	ENSGALG00000010471	PPP2R2D	protein phosphatase 2 regulatory subunit Bdelta
6	35847164	L_PO	-0.0378172	Neutral	chr6	35847164	35847164	1	*	NA	G	A	Distal Intergenic	6	35825854	35831172	5319	1	374022	NM_204197	21310	ENSGALG00000010490	DPYSL4	dihydropyrimidinase like 4
7	236419	L_PO	-0.034725	Neutral	chr7	236419	236419	1	*	NA	T	C	Distal Intergenic	7	226649	230837	4189	2	100857703	NM_001302144	-5582	ENSGALG00000033017	C2orf88	chromosome 2 open reading frame 88
7	6549655	L_PO	-0.0438899	Neutral	chr7	6549655	6549655	1	*	NA	A	C	Distal Intergenic	7	6553073	6593641	40569	2	424032	NM_001031247	43986	ENSGALG00000004302	NDUFA10	NADH:ubiquinone oxidoreductase subunit A10
7	6549656	L_PO	-0.0438899	Neutral	chr7	6549656	6549656	1	*	NA	G	A	Distal Intergenic	7	6553073	6593641	40569	2	424032	NM_001031247	43985	ENSGALG00000004302	NDUFA10	NADH:ubiquinone oxidoreductase subunit A10
7	6549698	L_PO	-0.0438899	Neutral	chr7	6549698	6549698	1	*	NA	T	C	Distal Intergenic	7	6553073	6593641	40569	2	424032	NM_001031247	43943	ENSGALG00000004302	NDUFA10	NADH:ubiquinone oxidoreductase subunit A10
7	11818638	L_PO	0.00229801	Neutral	chr7	11818638	11818638	1	*	NA	G	A	Distal Intergenic	7	11763926	11775377	11452	2	373930	NM_204135	-43261	ENSGALG00000008435	SUMO1	small ubiquitin-like modifier 1
7	16802234	L_PO	0.0552556	Neutral	chr7	16802234	16802234	1	*	NA	G	A	Promoter (1-2kb)	7	16803593	16810189	6597	1	395608	NM_204816	-1359	ENSGALG00000009301	CHRNA1	cholinergic receptor nicotinic alpha 1 subunit
7	22606140	L_PO	-0.000636002	Neutral	chr7	22606140	22606140	1	*	NA	C	T	Promoter (1-2kb)	7	22607293	22646145	38853	1	396439	NM_205455	-1153	ENSGALG00000041013	TNS1	tensin 1
8	4631963	L_PO	-0.0223694	Neutral	chr8	4631963	4631963	1	*	NA	C	T	Distal Intergenic	8	4626888	4628303	1416	1	424379	NM_001277527	5075	ENSGALG00000002931	REG4	regenerating family member 4
8	5112982	L_PO	-0.034725	Neutral	chr8	5112982	5112982	1	*	NA	C	T	Distal Intergenic	8	5087422	5091070	3649	2	424390	NM_001271930	-21912	ENSGALG00000003250	ITPA	inosine triphosphatase
8	5113000	L_PO	-0.034725	Neutral	chr8	5113000	5113000	1	*	NA	A	G	Distal Intergenic	8	5087422	5091070	3649	2	424390	NM_001271930	-21930	ENSGALG00000003250	ITPA	inosine triphosphatase
8	20600621	L_PO	-0.000636002	Neutral	chr8	20600621	20600621	1	*	NA	C	T	Intron (NM_001291755/424572, intron 4 of 10)	8	20538835	20684008	145174	1	424572	NM_001291756	61786	ENSGALG00000010083	ST3GAL3	ST3 beta-galactoside alpha-2,3-sialyltransferase 3
8	26215797	L_PO	-0.0438899	Neutral	chr8	26215797	26215797	1	*	NA	C	A	Intron (NM_204238/374083, intron 9 of 13)	8	26178921	26194902	15982	2	424669	NM_001321543	-20895	ENSGALG00000010853	C8B	complement C8 beta chain
9	4642398	L_PO	-0.0378172	Neutral	chr9	4642398	4642398	1	*	NA	T	C	Distal Intergenic	9	4565923	4584177	18255	1	395403	NM_204678	76475	ENSGALG00000006531	TRA2B	transformer 2 beta homolog
9	4725647	L_PO	-0.0155109	Neutral	chr9	4725647	4725647	1	*	NA	T	C	Distal Intergenic	9	4734661	4757947	23287	1	424862	NM_001198927	-9014	ENSGALG00000006471	SLCO2A1	solute carrier organic anion transporter family member 2A1
10	1326051	L_PO	0.00229801	Neutral	chr10	1326051	1326051	1	*	NA	C	T	Distal Intergenic	10	1316032	1316091	60	2	100315973	NR_035163	-9960	ENSGALG00000034240	MIR1670	microRNA 1670
10	11510309	L_PO	-0.034725	Neutral	chr10	11510309	11510309	1	*	NA	G	C	Promoter (<=1kb)	10	11510568	11510629	62	1	100498699	NR_035355	-259	ENSGALG00000029828	SCARNA15	small Cajal body-specific RNA 15
10	19747645	L_PO	-0.0501148	Neutral	chr10	19747645	19747645	1	*	NA	C	T	Distal Intergenic	10	19774820	19792609	17790	1	415567	NM_001030554	-27175	ENSGALG00000008095	KIF23	kinesin family member 23
11	1481281	L_PO	0.15869	Neutral	chr11	1481281	1481281	1	*	NA	T	C	Intron (NM_205523/396533, intron 1 of 9)	11	1475178	1485084	9907	2	396533	NM_205523	3803	ENSGALG00000002321	GOT2	glutamic-oxaloacetic transaminase 2
12	1072302	L_PO	0.187796	Neutral	chr12	1072302	1072302	1	*	NA	A	G	Distal Intergenic	12	1100683	1101575	893	1	415896	NM_001302175	-28381	ENSGALG00000042863	SMIM4	small integral membrane protein 4
12	9268746	L_PO	-0.0438899	Neutral	chr12	9268746	9268746	1	*	NA	C	T	Intron (NM_001030341/378913, intron 3 of 46)	12	9250740	9328729	77990	1	378913	NM_001030341	18006	ENSGALG00000005678	FLNB	filamin B
12	11893059	L_PO	-0.0378172	Neutral	chr12	11893059	11893059	1	*	NA	C	G	Distal Intergenic	12	11881504	11883271	1768	1	416051	NM_001257284	11555	ENSGALG00000006691	ARPC4	actin related protein 2/3 complex subunit 4
12	11893070	L_PO	-0.0378172	Neutral	chr12	11893070	11893070	1	*	NA	T	C	Distal Intergenic	12	11881504	11883271	1768	1	416051	NM_001257284	11566	ENSGALG00000006691	ARPC4	actin related protein 2/3 complex subunit 4
12	11893084	L_PO	-0.0378172	Neutral	chr12	11893084	11893084	1	*	NA	C	T	Distal Intergenic	12	11881504	11883271	1768	1	416051	NM_001257284	11580	ENSGALG00000006691	ARPC4	actin related protein 2/3 complex subunit 4
12	11955895	L_PO	-0.0378172	Neutral	chr12	11955895	11955895	1	*	NA	C	T	Distal Intergenic	12	11959804	11968895	9092	1	373980	NM_204166	-3909	ENSGALG00000006802	LAMB2	laminin, beta 2 (laminin S)
13	3458202	L_PO	-0.0223694	Neutral	chr13	3458202	3458202	1	*	NA	C	T	Distal Intergenic	13	3514654	3536259	21606	1	416183	NM_001006147	-56452	ENSGALG00000002363	HSPA9	heat shock protein family A (Hsp70) member 9
13	3859637	L_PO	-0.0378172	Neutral	chr13	3859637	3859637	1	*	NA	C	T	Distal Intergenic	13	3947146	4012365	65220	2	395453	NM_204714	152728	ENSGALG00000002203	FGF18	fibroblast growth factor 18
13	3859651	L_PO	0.0256036	Neutral	chr13	3859651	3859651	1	*	NA	A	G	Distal Intergenic	13	3947146	4012365	65220	2	395453	NM_204714	152714	ENSGALG00000002203	FGF18	fibroblast growth factor 18
13	4442938	L_PO	-0.0378172	Neutral	chr13	4442938	4442938	1	*	NA	A	G	Distal Intergenic	13	4533164	4540169	7006	1	395301	NM_204602	-90226	ENSGALG00000002118	KCNMB1	potassium calcium-activated channel subfamily M regulatory beta subunit 1
13	9028554	L_PO	-0.0378172	Neutral	chr13	9028554	9028554	1	*	NA	T	C	Distal Intergenic	13	8954755	8954870	116	2	100316003	NR_035324	-73684	ENSGALG00000021908	MIR458	microRNA 458
13	9028592	L_PO	-0.0378172	Neutral	chr13	9028592	9028592	1	*	NA	G	A	Distal Intergenic	13	8954755	8954870	116	2	100316003	NR_035324	-73722	ENSGALG00000021908	MIR458	microRNA 458
13	9306718	L_PO	-0.0624638	Neutral	chr13	9306718	9306718	1	*	NA	T	C	Distal Intergenic	13	9169732	9194665	24934	1	395924	NM_205053	136986	ENSGALG00000001364	CSNK1A1	casein kinase 1 alpha 1
13	18379010	L_PO	-0.034725	Neutral	chr13	18379010	18379010	1	*	NA	C	T	Distal Intergenic	13	18256656	18263752	7097	2	416344	NM_001198637	-115258	ENSGALG00000007404	YIPF5	Yip1 domain family member 5
14	1801660	L_PO	-0.0378172	Neutral	chr14	1801660	1801660	1	*	NA	T	C	Distal Intergenic	14	1552022	1586667	34646	2	416437	NM_001277529	-214993	ENSGALG00000003548	BAIAP2L1	BAI1 associated protein 2 like 1
14	4602423	L_PO	0.0430623	Neutral	chr14	4602423	4602423	1	*	NA	C	T	Distal Intergenic	14	4589065	4594980	5916	1	416485	NM_001178132	13358	ENSGALG00000021128	FSCN1	fascin actin-bundling protein 1
14	4605164	L_PO	0.0430623	Neutral	chr14	4605164	4605164	1	*	NA	C	A	Distal Intergenic	14	4589065	4594980	5916	1	416485	NM_001178132	16099	ENSGALG00000021128	FSCN1	fascin actin-bundling protein 1
14	6498829	L_PO	0.00229801	Neutral	chr14	6498829	6498829	1	*	NA	C	T	Distal Intergenic	14	6507434	6520157	12724	2	416540	NM_001346746	21328	ENSGALG00000005414	MSRB1	methionine sulfoxide reductase B1
14	6783888	L_PO	0.00229801	Neutral	chr14	6783888	6783888	1	*	NA	G	T	Distal Intergenic	14	6815260	6843874	28615	1	416555	NM_001012528	-31372	ENSGALG00000005767	TRAF7	TNF receptor associated factor 7
14	6783905	L_PO	0.00229801	Neutral	chr14	6783905	6783905	1	*	NA	C	T	Distal Intergenic	14	6815260	6843874	28615	1	416555	NM_001012528	-31355	ENSGALG00000005767	TRAF7	TNF receptor associated factor 7
14	6783925	L_PO	0.00229801	Neutral	chr14	6783925	6783925	1	*	NA	C	G	Distal Intergenic	14	6815260	6843874	28615	1	416555	NM_001012528	-31335	ENSGALG00000005767	TRAF7	TNF receptor associated factor 7
14	7378410	L_PO	0.161876	Neutral	chr14	7378410	7378410	1	*	NA	G	A	Distal Intergenic	14	7338720	7358632	19913	1	416578	NM_001277564	39690	ENSGALG00000006156	COG7	component of oligomeric golgi complex 7
14	7380462	L_PO	0.0887828	Neutral	chr14	7380462	7380462	1	*	NA	C	T	Distal Intergenic	14	7338720	7358632	19913	1	416578	NM_001277564	41742	ENSGALG00000006156	COG7	component of oligomeric golgi complex 7
15	7305001	L_PO	0.1222	Neutral	chr15	7305001	7305001	1	*	NA	C	T	Distal Intergenic	15	7284698	7286809	2112	1	396088	NM_205175	20303	ENSGALG00000026086	CRYBB2	crystallin beta B2
17	5854923	L_PO	-0.0464114	Neutral	chr17	5854923	5854923	1	*	NA	C	T	Distal Intergenic	17	5807399	5830881	23483	1	426329	NM_001031371	47524	ENSGALG00000036965	PTPA	protein phosphatase 2 phosphatase activator
18	2069533	L_PO	-0.0223694	Neutral	chr18	2069533	2069533	1	*	NA	A	G	Intron (NM_205419/396389, intron 1 of 5)	18	2045396	2092970	47575	1	396389	NM_205419	24137	ENSGALG00000023626	NTN1	netrin 1
18	7547320	L_PO	0.1222	Neutral	chr18	7547320	7547320	1	*	NA	T	G	Intron (NM_001282178/101749632, intron 21 of 26)	18	7613207	7634458	21252	1	395152	NM_204491	-65887	ENSGALG00000039200	AXIN2	axin 2
18	8038421	L_PO	0.1222	Neutral	chr18	8038421	8038421	1	*	NA	G	A	Distal Intergenic	18	8184812	8191554	6743	1	396328	NM_205370	-146391	ENSGALG00000004376	KCNJ2	Potassium inwardly rectifying channel subfamily J member 2
18	8842834	L_PO	0.1222	Neutral	chr18	8842834	8842834	1	*	NA	A	G	Distal Intergenic	18	8786171	8789081	2911	1	374148	NM_204281	56663	ENSGALG00000004386	SOX9	SRY-box 9
18	9285550	L_PO	0.187796	Neutral	chr18	9285550	9285550	1	*	NA	C	T	Distal Intergenic	18	9307743	9307850	108	2	102466976	NR_105418	22300	ENSGALG00000028904	MIR6551	microRNA 6551
18	9285563	L_PO	0.187796	Neutral	chr18	9285563	9285563	1	*	NA	T	C	Distal Intergenic	18	9307743	9307850	108	2	102466976	NR_105418	22287	ENSGALG00000028904	MIR6551	microRNA 6551
19	1858885	L_PO	-0.0391211	Neutral	chr19	1858885	1858885	1	*	NA	C	T	Distal Intergenic	19	1892670	1892758	89	2	100315717	NR_035051	33873	ENSGALG00000025293	MIR1567	microRNA 1567
20	7865800	L_PO	-0.034725	Neutral	chr20	7865800	7865800	1	*	NA	T	G	Distal Intergenic	20	7824532	7830815	6284	1	395365	NM_204651	41268	ENSGALG00000005200	ADRM1	adhesion regulating molecule 1
20	7865801	L_PO	-0.034725	Neutral	chr20	7865801	7865801	1	*	NA	G	A	Distal Intergenic	20	7824532	7830815	6284	1	395365	NM_204651	41269	ENSGALG00000005200	ADRM1	adhesion regulating molecule 1
20	7865806	L_PO	-0.034725	Neutral	chr20	7865806	7865806	1	*	NA	C	T	Distal Intergenic	20	7824532	7830815	6284	1	395365	NM_204651	41274	ENSGALG00000005200	ADRM1	adhesion regulating molecule 1
20	7966664	L_PO	-0.034725	Neutral	chr20	7966664	7966664	1	*	NA	A	G	Distal Intergenic	20	8019682	8030017	10336	2	396391	NM_205421	63353	ENSGALG00000005352	GATA5	GATA binding protein 5
21	997386	L_PO	-0.0378172	Neutral	chr21	997386	997386	1	*	NA	G	A	Distal Intergenic	21	979698	992768	13071	1	419383	NM_001006299	17688	ENSGALG00000001017	WRAP73	WD repeat containing, antisense to TP73
22	5332679	L_PO	0.0552556	Neutral	chr22	5332679	5332679	1	*	NA	C	T	Distal Intergenic	22	5316782	5319574	2793	2	776274	NM_001113293	-13105	ENSGALG00000036950	CASP14	caspase 14, apoptosis-related cysteine peptidase
24	2515908	L_PO	0.0764103	Neutral	chr24	2515908	2515908	1	*	NA	C	T	Distal Intergenic	24	2585502	2590595	5094	2	374161	NM_204287	74687	ENSGALG00000001529	THYN1	thymocyte nuclear protein 1
24	3249571	L_PO	-0.034725	Neutral	chr24	3249571	3249571	1	*	NA	T	C	Distal Intergenic	24	3199973	3200062	90	1	100315851	NR_035310	49598	ENSGALG00000025427	MIR1807	microRNA 1807
26	1354246	L_PO	0.0876128	Neutral	chr26	1354246	1354246	1	*	NA	T	C	Distal Intergenic	26	1296993	1317737	20745	1	419803	NM_001030913	57253	ENSGALG00000000329	AHCYL1	adenosylhomocysteinase like 1
28	2502777	L_PO	-0.0378172	Neutral	chr28	2502777	2502777	1	*	NA	A	G	Intron (NM_204486/395146, intron 7 of 19)	28	2523156	2525059	1904	1	770135	NM_001190802	-20379	ENSGALG00000001096	UQCR11	ubiquinol-cytochrome c reductase, complex III subunit XI
33	4692749	L_PO	0.0876128	Neutral	chr33	4692749	4692749	1	*	NA	C	T	Promoter (1-2kb)	32	4693931	4694040	110	2	102465361	NR_105487	1291	ENSGALG00000052241	MIR6619	microRNA 6619
33	4981522	L_PO	-0.0378172	Neutral	chr33	4981522	4981522	1	*	NA	T	A	Distal Intergenic	32	4986391	4997339	10949	2	378900	NM_204384	15817	ENSGALG00000035530	TFCP2	transcription factor CP2
33	4981523	L_PO	-0.0378172	Neutral	chr33	4981523	4981523	1	*	NA	T	G	Distal Intergenic	32	4986391	4997339	10949	2	378900	NM_204384	15816	ENSGALG00000035530	TFCP2	transcription factor CP2
33	4981527	L_PO	-0.0378172	Neutral	chr33	4981527	4981527	1	*	NA	G	A	Distal Intergenic	32	4986391	4997339	10949	2	378900	NM_204384	15812	ENSGALG00000035530	TFCP2	transcription factor CP2
33	5282198	L_PO	-0.0223694	Neutral	chr33	5282198	5282198	1	*	NA	T	C	Distal Intergenic	32	5260250	5267112	6863	2	407779	NM_001001195	-15086	ENSGALG00000032672	KRT5	keratin 5
33	5518289	L_PO	-0.0223694	Neutral	chr33	5518289	5518289	1	*	NA	T	G	Intron (NM_001031324/425058, intron 10 of 10)	32	5515543	5537997	22455	2	425058	NM_001031324	19708	ENSGALG00000030342	SARNP	SAP domain containing ribonucleoprotein
39	17195100	L_PO	0.0552556	Neutral	NA	NA	NA	NA	NA	NA	NA	NA	NA	NA	NA	NA	NA	NA	NA	NA	NA	NA	NA	NA
39	26034939	L_PO	-0.0415567	Neutral	NA	NA	NA	NA	NA	NA	NA	NA	NA	NA	NA	NA	NA	NA	NA	NA	NA	NA	NA	NA
39	64502434	L_PO	0.0806569	Neutral	NA	NA	NA	NA	NA	NA	NA	NA	NA	NA	NA	NA	NA	NA	NA	NA	NA	NA	NA	NA
39	70658058	L_PO	0.030855	Neutral	NA	NA	NA	NA	NA	NA	NA	NA	NA	NA	NA	NA	NA	NA	NA	NA	NA	NA	NA	NA
NW_020110164.1	1802487	L_PO	-0.0378172	Neutral	NA	NA	NA	NA	NA	NA	NA	NA	NA	NA	NA	NA	NA	NA	NA	NA	NA	NA	NA	NA
27	4064111	L_PO	0.0519972	Neutral	chr27	4064111	4064111	1	*	NA	G	A	Exon (NM_001318445/771297, exon 10 of 28)	27	4048655	4071516	22862	2	771297	NM_001318445	7405	ENSGALG00000034427	SCN4A	sodium voltage-gated channel alpha subunit 4
4	90993226	L_PO	-0.0324756	Neutral	chr4	90993226	90993226	1	*	NA	T	C	Distal Intergenic	4	91004954	91041924	36971	1	426238	NM_001031367	-11728	ENSGALG00000035156	DCTN1	dynactin subunit 1
4	91003754	L_PO	-0.0258348	Neutral	chr4	91003754	91003754	1	*	NA	T	C	Promoter (1-2kb)	4	91004954	91041924	36971	1	426238	NM_001031367	-1200	ENSGALG00000035156	DCTN1	dynactin subunit 1
18	10500742	L_PO	0.0355867	Neutral	chr18	10500742	10500742	1	*	NA	G	A	Distal Intergenic	18	10451564	10493098	41535	1	422110	NM_001031107	49178	ENSGALG00000007747	TMEM104	transmembrane protein 104
19	1345331	L_PO	0.106571	Neutral	chr19	1345331	1345331	1	*	NA	C	A	Distal Intergenic	19	994863	999883	5021	2	417477	NM_001006211	-345448	ENSGALG00000027989	SBDS	SBDS ribosome maturation factor
24	3284530	L_PO	-0.053873	Neutral	chr24	3284530	3284530	1	*	NA	A	G	Distal Intergenic	24	3364559	3364638	80	1	777862	NR_031482	-80029	ENSGALG00000018303	MIR100	microRNA 100
24	4943154	L_PO	0.114987	Neutral	chr24	4943154	4943154	1	*	NA	A	G	Distal Intergenic	24	5069550	5069659	110	1	102465393	NR_105540	-126396	ENSGALG00000027111	MIR6671	microRNA 6671
11	560156	L_PO	0.330807	Neutral	chr11	560156	560156	1	*	NA	C	T	Distal Intergenic	11	561309	569012	7704	2	415635	NM_001293302	8856	ENSGALG00000001168	POLR2C	RNA polymerase II subunit C
17	3979173	L_PO	0.31612	Neutral	chr17	3979173	3979173	1	*	NA	T	A	Distal Intergenic	17	3939010	3944463	5454	1	417241	NM_001030693	40163	ENSGALG00000007001	TLR4	toll like receptor 4
17	4390703	L_PO	-0.0313034	Neutral	chr17	4390703	4390703	1	*	NA	T	C	Intron (NM_204449/395098, intron 2 of 7)	17	4358164	4436548	78385	2	395098	NM_204449	45845	ENSGALG00000006997	BRINP1	BMP/retinoic acid inducible neural specific 1
28	4743241	L_PO	0.185542	Neutral	chr28	4743241	4743241	1	*	NA	T	C	Intron (NM_205407/NM_205407, intron 1 of 28)	28	4808663	4808772	110	1	102466705	NR_105535	-65422	ENSGALG00000028274	MIR6666	microRNA 6666
3	3221599	L_PO	-0.0101991	Neutral	chr3	3221599	3221599	1	*	NA	T	C	Promoter (2-3kb)	3	3223813	3229644	5832	1	421229	NM_001326496	-2214	ENSGALG00000046358	FBLN7	fibulin 7
3	104588771	L_PO	0.128923	Neutral	chr3	104588771	104588771	1	*	NA	C	T	Distal Intergenic	3	104568013	104584279	16267	2	421991	NM_001024832	-4492	ENSGALG00000041454	DNMT3A	DNA methyltransferase 3 alpha
19	5680067	L_PO	0.0791647	Neutral	chr19	5680067	5680067	1	*	NA	A	G	Distal Intergenic	19	5668833	5673549	4717	1	396164	NM_205236	11234	ENSGALG00000042077	HIC1	HIC ZBTB transcriptional repressor 1
20	1450050	L_PO	0.128923	Neutral	chr20	1450050	1450050	1	*	NA	A	G	Distal Intergenic	20	1422870	1422943	74	2	100315700	NR_035020	-27107	ENSGALG00000033337	MIR1453	microRNA 1453
26	434411	L_PO	0.0955246	Neutral	chr26	434411	434411	1	*	NA	C	T	Distal Intergenic	26	481428	494950	13523	1	421172	NM_001031030	-47017	ENSGALG00000000541	ZC3H11B	zinc finger CCCH-type containing 11B pseudogene
26	731971	L_PO	0.137492	Neutral	chr26	731971	731971	1	*	NA	G	T	Distal Intergenic	26	692323	692432	110	2	102465353	NR_105475	-39539	ENSGALG00000028655	MIR6607	microRNA 6607
28	1301483	L_PO	-0.000897866	Neutral	chr28	1301483	1301483	1	*	NA	G	A	Distal Intergenic	28	1354420	1367252	12833	1	374077	NM_204234	-52937	ENSGALG00000003238	GNA11	G protein subunit alpha 11
1	46280786	L_PO	-0.0359614	Neutral	chr1	46280786	46280786	1	*	NA	A	G	Distal Intergenic	1	46267700	46267790	91	1	100315885	NR_035184	13086	ENSGALG00000025410	MIR1691	microRNA 1691
1	81068767	L_PO	-0.061623	Neutral	chr1	81068767	81068767	1	*	NA	G	A	Distal Intergenic	1	81030193	81054191	23999	2	396530	NM_205521	-14576	ENSGALG00000032247	ATP1A1	ATPase Na+/K+ transporting subunit alpha 1
1	169138264	L_PO	0.132	Neutral	chr1	169138264	169138264	1	*	NA	A	G	Distal Intergenic	1	169185368	169188010	2643	1	418848	NM_001081701	-47104	ENSGALG00000016981	SPERT	spermatid associated
1	169138268	L_PO	0.0595116	Neutral	chr1	169138268	169138268	1	*	NA	G	C	Distal Intergenic	1	169185368	169188010	2643	1	418848	NM_001081701	-47100	ENSGALG00000016981	SPERT	spermatid associated
1	170594886	L_PO	0.132	Neutral	chr1	170594886	170594886	1	*	NA	T	A	Distal Intergenic	1	170597186	170650244	53059	2	418870	NM_001193575	55358	ENSGALG00000017009	KPNA3	karyopherin subunit alpha 3
3	1024817	L_PO	0.132	Neutral	chr3	1024817	1024817	1	*	NA	C	T	Distal Intergenic	3	1064693	1064754	62	1	102466830	NR_105631	-39876	ENSGALG00000040223	MIR7463	microRNA 7463
3	1024818	L_PO	0.132	Neutral	chr3	1024818	1024818	1	*	NA	G	C	Distal Intergenic	3	1064693	1064754	62	1	102466830	NR_105631	-39875	ENSGALG00000040223	MIR7463	microRNA 7463
3	2829250	L_PO	0.132	Neutral	chr3	2829250	2829250	1	*	NA	G	T	Distal Intergenic	3	2697029	2786954	89926	2	421216	NM_001199425	-42296	ENSGALG00000029512	SPTBN1	spectrin beta, non-erythrocytic 1
3	35572812	L_PO	-0.0452564	Neutral	chr3	35572812	35572812	1	*	NA	A	G	Promoter (2-3kb)	3	35569976	35736321	166346	1	421501	NM_001252016	2836	ENSGALG00000010737	PLD5	phospholipase D family member 5
3	40275110	L_PO	-0.0163355	Neutral	chr3	40275110	40275110	1	*	NA	G	A	Distal Intergenic	3	40088452	40090316	1865	2	421534	NM_001031063	-184794	ENSGALG00000011086	ACTA1	actin alpha 1, skeletal muscle
3	47797443	L_PO	-0.0314376	Neutral	chr3	47797443	47797443	1	*	NA	A	G	Distal Intergenic	3	48242373	48258994	16622	1	395778	NM_001199386	-444930	ENSGALG00000012370	GINM1	glycoprotein integral membrane 1
4	90882045	L_PO	-0.0163355	Neutral	chr4	90882045	90882045	1	*	NA	T	C	Distal Intergenic	4	90933015	90936389	3375	1	431414	NM_001044668	-50970	ENSGALG00000031211	LBX2	ladybird homeobox 2
5	48285006	L_PO	-0.0135999	Neutral	chr5	48285006	48285006	1	*	NA	G	A	Distal Intergenic	5	48358544	48373872	15329	1	423450	NM_001252027	-73538	ENSGALG00000011162	CYP46A1	cytochrome P450 family 46 subfamily A member 1
6	34287147	L_PO	-0.0359614	Neutral	chr6	34287147	34287147	1	*	NA	A	G	Distal Intergenic	6	33533589	33704427	170839	2	425843	NM_001270714	-582720	ENSGALG00000041255	ADAM12	ADAM metallopeptidase domain 12
6	35814967	L_PO	-0.0320676	Neutral	chr6	35814967	35814967	1	*	NA	A	G	Distal Intergenic	6	35825854	35831172	5319	1	374022	NM_204197	-10887	ENSGALG00000010490	DPYSL4	dihydropyrimidinase like 4
10	5824962	L_PO	-0.0154153	Neutral	chr10	5824962	5824962	1	*	NA	A	G	Distal Intergenic	10	5843629	5848201	4573	1	770910	NM_001081708	-18667	ENSGALG00000003793	GTF2A2	general transcription factor IIA subunit 2
11	6882523	L_PO	0.0165699	Neutral	chr11	6882523	6882523	1	*	NA	G	A	Distal Intergenic	11	6651527	6657382	5856	2	415736	NM_001198857	-225141	ENSGALG00000029793	CNEP1R1	CTD nuclear envelope phosphatase 1 regulatory subunit 1
12	6815659	L_PO	-0.0163355	Neutral	chr12	6815659	6815659	1	*	NA	T	G	Distal Intergenic	12	7012303	7029920	17618	1	415986	NM_001277877	-196644	ENSGALG00000026891	NINJ1	ninjurin 1
12	16759496	L_PO	-0.0487844	Neutral	chr12	16759496	16759496	1	*	NA	C	T	Distal Intergenic	12	16805001	16805068	68	2	100315981	NR_035207	45572	ENSGALG00000050962	MIR1711	microRNA 1711
13	13707149	L_PO	-0.0320676	Neutral	chr13	13707149	13707149	1	*	NA	G	A	Distal Intergenic	13	13735681	13748141	12461	1	395481	NM_204730	-28532	ENSGALG00000004357	ANXA6	annexin A6
17	6366894	L_PO	-0.0260321	Neutral	chr17	6366894	6366894	1	*	NA	G	A	Distal Intergenic	17	6263125	6267631	4507	1	417182	NM_001012798	103769	ENSGALG00000040373	EXOSC2	exosome component 2
19	9729022	L_PO	-0.044042	Neutral	chr19	9729022	9729022	1	*	NA	C	T	Distal Intergenic	19	9674805	9716788	41984	1	427841	NM_001031478	54217	ENSGALG00000033885	RAP1GAP2	RAP1 GTPase activating protein 2
19	9729055	L_PO	-0.044042	Neutral	chr19	9729055	9729055	1	*	NA	C	T	Distal Intergenic	19	9674805	9716788	41984	1	427841	NM_001031478	54250	ENSGALG00000033885	RAP1GAP2	RAP1 GTPase activating protein 2
20	4947250	L_PO	0.22607	Neutral	chr20	4947250	4947250	1	*	NA	C	T	Distal Intergenic	20	4941558	4941639	82	1	100315743	NR_035102	5692	ENSGALG00000025160	MIR1614	microRNA 1614
20	4947251	L_PO	0.22607	Neutral	chr20	4947251	4947251	1	*	NA	G	T	Distal Intergenic	20	4941558	4941639	82	1	100315743	NR_035102	5693	ENSGALG00000025160	MIR1614	microRNA 1614
23	1906447	L_PO	-0.0313388	Neutral	chr23	1906447	1906447	1	*	NA	C	T	Promoter (1-2kb)	23	1905027	1905821	795	1	408037	NM_001293176	1420	ENSGALG00000028115	SFN	stratifin
23	1958197	L_PO	-0.0313388	Neutral	chr23	1958197	1958197	1	*	NA	C	T	Distal Intergenic	23	1924627	1933513	8887	1	419578	NM_001006311	33570	ENSGALG00000000895	NUDC	nuclear distribution C, dynein complex regulator
23	3044705	L_PO	-0.0320676	Neutral	chr23	3044705	3044705	1	*	NA	A	T	Distal Intergenic	23	2914834	2914935	102	1	100316013	NR_035220	129871	ENSGALG00000025539	MIR1724	microRNA 1724
25	1628769	L_PO	-0.0452564	Neutral	chr25	1628769	1628769	1	*	NA	C	T	Distal Intergenic	25	1539691	1550485	10795	2	426353	NM_001031373	-78284	ENSGALG00000042214	UBQLN4	ubiquilin 4
26	2121460	L_PO	0.0124458	Neutral	chr26	2121460	2121460	1	*	NA	T	C	Distal Intergenic	26	2124446	2124541	96	2	777868	NR_031488	3081	ENSGALG00000018309	MIR135A-3	microRNA 135a-3
26	2157754	L_PO	-0.0213048	Neutral	chr26	2157754	2157754	1	*	NA	T	A	Distal Intergenic	26	2124446	2124541	96	2	777868	NR_031488	-33213	ENSGALG00000018309	MIR135A-3	microRNA 135a-3
26	2157755	L_PO	-0.0213048	Neutral	chr26	2157755	2157755	1	*	NA	C	G	Distal Intergenic	26	2124446	2124541	96	2	777868	NR_031488	-33214	ENSGALG00000018309	MIR135A-3	microRNA 135a-3
26	2157788	L_PO	-0.0320676	Neutral	chr26	2157788	2157788	1	*	NA	T	C	Distal Intergenic	26	2124446	2124541	96	2	777868	NR_031488	-33247	ENSGALG00000018309	MIR135A-3	microRNA 135a-3
26	5198675	L_PO	-0.0314376	Neutral	chr26	5198675	5198675	1	*	NA	G	A	Distal Intergenic	26	5176997	5179960	2964	1	395130	NM_204473	21678	ENSGALG00000003554	OPTC	opticin
26	5198706	L_PO	-0.0314376	Neutral	chr26	5198706	5198706	1	*	NA	A	G	Distal Intergenic	26	5176997	5179960	2964	1	395130	NM_204473	21709	ENSGALG00000003554	OPTC	opticin
26	5198714	L_PO	-0.0314376	Neutral	chr26	5198714	5198714	1	*	NA	A	G	Distal Intergenic	26	5176997	5179960	2964	1	395130	NM_204473	21717	ENSGALG00000003554	OPTC	opticin
28	2256871	L_PO	-0.0359614	Neutral	chr28	2256871	2256871	1	*	NA	C	T	Distal Intergenic	28	2326316	2326389	74	1	777909	NR_031558	-69445	ENSGALG00000021777	MIR211	microRNA 211
28	3495488	L_PO	-0.0320676	Neutral	chr28	3495488	3495488	1	*	NA	C	T	Distal Intergenic	28	3500398	3501686	1289	1	426941	NM_001302186	-4910	ENSGALG00000036004	MRPL34	mitochondrial ribosomal protein L34
33	5963041	L_PO	-0.0359614	Neutral	chr33	5963041	5963041	1	*	NA	G	A	Distal Intergenic	32	5982748	5983859	1112	2	395959	NM_205076	20818	ENSGALG00000034306	NEUROD4	neuronal differentiation 4
33	7235165	L_PO	-0.0320676	Neutral	chr33	7235165	7235165	1	*	NA	G	A	Distal Intergenic	32	7256756	7259788	3033	1	426183	NM_001012936	-21591	ENSGALG00000037396	ASB8	ankyrin repeat and SOCS box containing 8
1	190072375	L_PO	-0.0387389	Neutral	chr1	190072375	190072375	1	*	NA	A	G	Distal Intergenic	1	190012922	190017359	4438	1	373887	NM_204099	59453	ENSGALG00000017242	FZD4	frizzled class receptor 4
2	24343169	L_PO	-0.02596	Neutral	chr2	24343169	24343169	1	*	NA	A	T	Distal Intergenic	2	24321442	24327977	6536	2	772237	NM_001085439	-15192	ENSGALG00000009733	SHFM1	split hand/foot malformation (ectrodactyly) type 1
7	28419943	L_PO	0.250536	Neutral	chr7	28419943	28419943	1	*	NA	C	G	Distal Intergenic	7	28385652	28395822	10171	1	424274	NM_001277872	34291	ENSGALG00000012113	C7H2ORF76	chromosome 7 open reading frame, human C2orf76
9	15083829	L_PO	-0.00457272	Neutral	chr9	15083829	15083829	1	*	NA	T	C	Distal Intergenic	9	15076581	15078779	2199	2	424916	NM_001277697	-5050	ENSGALG00000007478	SLC51A	solute carrier family 51 subunit alpha
12	19758349	L_PO	0.0475336	Neutral	chr12	19758349	19758349	1	*	NA	C	T	Intron (NM_001030604/416115, intron 6 of 19)	12	19697222	19731473	34252	2	416114	NM_001030603	-26876	ENSGALG00000008368	RAD18	RAD18, E3 ubiquitin protein ligase
15	10354748	L_PO	-0.014585	Neutral	chr15	10354748	10354748	1	*	NA	C	T	Distal Intergenic	15	10369978	10376577	6600	2	395907	NM_205040	21829	ENSGALG00000027369	DGCR6	DGCR6 homolog
17	1726742	L_PO	-0.0229063	Neutral	chr17	1726742	1726742	1	*	NA	G	A	Distal Intergenic	17	1734428	1737551	3124	2	395110	NM_001281937	10809	ENSGALG00000008881	RGS3	regulator of G-protein signaling 3
17	1726765	L_PO	-0.00502338	Neutral	chr17	1726765	1726765	1	*	NA	T	A	Distal Intergenic	17	1734428	1737551	3124	2	395110	NM_001281937	10786	ENSGALG00000008881	RGS3	regulator of G-protein signaling 3
17	2160943	L_PO	0.022023	Neutral	chr17	2160943	2160943	1	*	NA	G	C	Distal Intergenic	17	2193803	2193898	96	1	100315980	NR_035201	-32860	ENSGALG00000025187	MIR1707	microRNA 1707
18	8008843	L_PO	-0.0387389	Neutral	chr18	8008843	8008843	1	*	NA	C	T	Distal Intergenic	18	7853080	7869257	16178	1	417438	NM_001007845	155763	ENSGALG00000004237	PRKAR1A	protein kinase cAMP-dependent type I regulatory subunit alpha
20	7603543	L_PO	-0.00531809	Neutral	chr20	7603543	7603543	1	*	NA	T	C	Intron (NM_001004391/419222, intron 7 of 15)	20	7736025	7741391	5367	2	395318	NM_204613	137848	ENSGALG00000030411	PSMA7	proteasome subunit alpha 7
23	712310	L_PO	-0.0387389	Neutral	chr23	712310	712310	1	*	NA	C	T	Distal Intergenic	23	703869	706870	3002	2	419557	NM_001030889	-5440	ENSGALG00000037050	FABP3	fatty acid binding protein 3
27	7264771	L_PO	-0.0552606	Neutral	chr27	7264771	7264771	1	*	NA	A	G	Promoter (2-3kb)	27	7262040	7267335	5296	1	374271	NM_204353	2731	ENSGALG00000040672	IGFBP4	insulin like growth factor binding protein 4
27	7274589	L_PO	-0.0552606	Neutral	chr27	7274589	7274589	1	*	NA	A	G	Distal Intergenic	27	7262040	7267335	5296	1	374271	NM_204353	12549	ENSGALG00000040672	IGFBP4	insulin like growth factor binding protein 4
27	7277981	L_PO	-0.0552606	Neutral	chr27	7277981	7277981	1	*	NA	A	G	Distal Intergenic	27	7262040	7267335	5296	1	374271	NM_204353	15941	ENSGALG00000040672	IGFBP4	insulin like growth factor binding protein 4
27	7585926	L_PO	-0.0532945	Neutral	chr27	7585926	7585926	1	*	NA	C	T	Distal Intergenic	27	7577987	7580142	2156	1	420032	NM_001006333	7939	ENSGALG00000028971	NKIRAS2	NFKB inhibitor interacting Ras like 2
[truncated: 7,373 more rows]
