# Supplementary material for: Selection for Tameness in Red Junglefowl Recapitulates Genetic Loci Associated With Domestication‐Related Brain Composition
Source: Mol Ecol. 2025 May 19;34(24):e17788. doi: 10.1111/mec.17788 (PMC12717969; doi:10.1111/mec.17788)
Supplement: Supplementary file 5 — Table S3. Significant high relevance Differentially Methylated Regions, the comparison in which they were significant, their location, p‐value, and gene metrics for any genes located within the region, are all given. [file MEC-34-e17788-s003.xlsx]

## Sheet: Suppl Table 3
Comparisson	DMR Location	edgeR.logFC	edgeR.logCPM	edgeR.p.value	edgeR.adj.p.value	annotation	geneChr	geneStart	geneEnd	geneLength	geneStrand	geneId	transcriptId	distanceToTSS	ENSEMBL	SYMBOL	GENENAME
S5 High vs P0	chr1:115590864-115591029	2.26913	12.3617	0.0397043	0.414993	Distal Intergenic	1	115748153	115750190	2038	2	395285	NM_204593	159161	ENSGALG00000016287	NR0B1	nuclear receptor subfamily 0 group B member 1
S5 High vs S5 Low	chr1:124396511-124396669	2.7169	12.773	0.0121291	0.300605	Distal Intergenic	1	124344540	124352674	8135	2	418635	NM_001008678	-43837	ENSGALG00000016579	RAB9A	RAB9A, member RAS oncogene family
S5 Low vs P0	chr1:197591338-197591628	2.27585	12.5167	0.0412518	0.262774	Distal Intergenic	1	197485636	197485715	80	2	100315959	NR_035086	-105623	ENSGALG00000025438	MIR1600	microRNA 1600
S5 High vs P0	chr2:727998-728474	2.44848	12.3872	0.0343665	0.414993	Distal Intergenic	2	788472	788581	110	2	102466715	NR_105581	60107	ENSGALG00000034961	MIR6710	microRNA 6710
S5 High vs S5 Low	chr6:12898126-12898439	2.24085	12.6935	0.041855	0.353509	Distal Intergenic	6	12699477	12711788	12312	2	423721	NM_001277338	-186338	ENSGALG00000004794	H2AFY2	H2A histone family, member Y2
S5 Low vs P0	chr8:7420609-7420743	2.33739	12.5172	0.0241687	0.262774	Exon (NM_205276/396213, exon 7 of 22)	8	7387437	7436311	48875	1	396213	NM_205276	33172	ENSGALG00000004526	TNR	tenascin R
S5 High vs S5 Low	chr8:9084703-9084864	3.1358	12.872	0.00616335	0.300605	Distal Intergenic	8	8334005	8392995	58991	2	424451	NM_001012596	-691708	ENSGALG00000004812	FAM129A	family with sequence similarity 129 member A
S5 High vs S5 Low	chr10:1144572-1144693	2.23701	12.6923	0.0447756	0.353509	Distal Intergenic	10	1207419	1208391	973	1	415340	NM_001030392	-62726	ENSGALG00000036161	OR6B1	olfactory receptor family 6 subfamily B member 1
S5 Low vs P0	chr11:18562255-18562373	2.26345	12.5166	0.0484058	0.262774	Distal Intergenic	11	18523346	18544326	20981	2	415846	NM_001030580	-17929	ENSGALG00000032410	CBFA2T3	CBFA2/RUNX1 translocation partner 3
S5 High vs S5 Low	chr11:18686930-18687047	3.2148	12.8526	0.0131844	0.300605	Distal Intergenic	11	18682695	18682796	102	2	100315996	NR_035286	-4134	ENSGALG00000036130	MIR1785	microRNA 1785
S5 High vs S5 Low	chr20:4276824-4276961	2.23646	12.6924	0.0403531	0.353509	Distal Intergenic	20	4690672	4693338	2667	2	419173	NM_001030852	416377	ENSGALG00000003670	MAFB	MAF bZIP transcription factor B
S5 High vs P0	chr22:1742843-1743023	3.13786	12.549	0.00672705	0.298233	Distal Intergenic	22	1714010	1734922	20913	1	395993	NM_205101	28833	ENSGALG00000032856	GFRA2	GDNF family receptor alpha 2
S5 High vs S5 Low	chr22:5119167-5119302	1.33564	13.1862	0.0437361	0.353509	Distal Intergenic	22	5171645	5173250	1606	2	395196	NM_204524	53948	ENSGALG00000029940	IL1B	interleukin 1, beta
S5 High vs S5 Low	chr25:1388017-1388727	4.37181	13.2072	0.000457602	0.0521666	Distal Intergenic	25	1539691	1550485	10795	2	426353	NM_001031373	161758	ENSGALG00000042214	UBQLN4	ubiquilin 4
S5 High vs P0	chr25:1388107-1388645	3.62347	12.8623	0.00078819	0.104829	Distal Intergenic	25	1539691	1550485	10795	2	426353	NM_001031373	161840	ENSGALG00000042214	UBQLN4	ubiquilin 4
S5 High vs P0	chr25:1813035-1813297	2.51169	12.3884	0.0402391	0.414993	Distal Intergenic	25	1539691	1550485	10795	2	426353	NM_001031373	-262550	ENSGALG00000042214	UBQLN4	ubiquilin 4
S5 High vs P0	chr25:3377120-3377332	2.96859	12.4629	0.0129585	0.414993	Distal Intergenic	25	3328411	3329269	859	1	100858258	NM_001302173	48709	ENSGALG00000034458	S100A1	S100 calcium binding protein A1
S5 High vs S5 Low	chr25:3377120-3377332	2.96945	12.8017	0.0234385	0.353509	Distal Intergenic	25	3328411	3329269	859	1	100858258	NM_001302173	48709	ENSGALG00000034458	S100A1	S100 calcium binding protein A1
S5 Low vs P0	chr25:3546257-3546453	2.33916	12.5172	0.0241687	0.262774	Distal Intergenic	25	3531913	3540879	8967	2	425060	NM_001031326	-5378	ENSGALG00000029444	CLK2	CDC like kinase 2
S5 Low vs P0	chr26:4093685-4094071	2.48173	12.5437	0.0241687	0.262774	Intron (NM_204728/395479, intron 2 of 7)	26	4084485	4086620	2136	2	419892	NR_102328	-7065	NA	MKRN3	makorin ring finger protein 3
S5 High vs P0	chr26:4458765-4458883	2.27081	12.3618	0.0399313	0.414993	Distal Intergenic	26	4415430	4421304	5875	2	378795	NM_204369	-37461	ENSGALG00000030396	HMGA1	high mobility group AT-hook 1
S5 Low vs P0	chr31:463732-463891	2.27941	12.5168	0.0425606	0.262774	Distal Intergenic	30	2626604	2631644	5041	1	100431102	NM_001184759	-2162713	NA	APEX1	apurinic/apyrimidinic endodeoxyribonuclease 1
S5 Low vs P0	chr31:737622-737781	2.27892	12.5168	0.0422121	0.262774	Distal Intergenic	30	2626604	2631644	5041	1	100431102	NM_001184759	-1888823	NA	APEX1	apurinic/apyrimidinic endodeoxyribonuclease 1
S5 High vs P0	chr31:5562709-5563210	2.27324	12.362	0.0244691	0.414993	Distal Intergenic	30	5623401	5628232	4832	2	776036	NM_001080892	65022	ENSGALG00000049517	CHMP2A	charged multivesicular body protein 2A
S5 Low vs P0	chr33:4930343-4930686	2.28003	12.5168	0.0484058	0.262774	Intron (NM_001128102/751817, intron 8 of 17)	32	4895800	4954711	58912	2	751817	NM_001128102	24025	ENSGALG00000041533	SLC11A2	solute carrier family 11 (proton-coupled divalent metal ion transporters), member 2
S5 High vs P0	chr33:5912387-5912506	3.30938	12.5336	0.00496448	0.298233	Intron (NM_001103214/426886, intron 1 of 1)	32	5911222	5916735	5514	2	426886	NM_001103214	4229	ENSGALG00000040220	TWIST3	Twist homlog 3
S5 High vs S5 Low	chr33:5912387-5912506	3.31327	12.8775	0.0101008	0.300605	Intron (NM_001103214/426886, intron 1 of 1)	32	5911222	5916735	5514	2	426886	NM_001103214	4229	ENSGALG00000040220	TWIST3	Twist homlog 3
S5 Low vs P0	chrZ:76576042-76576508	2.26807	12.5167	0.0484058	0.262774	Distal Intergenic	34	78732007	78732100	94	2	777880	NR_031499	2155592	ENSGALG00000018339	MIR31	microRNA 31
S5 Low vs P0	chrZ:77014877-77015011	-1.57146	12.8326	0.0312233	0.262774	Distal Intergenic	34	78732007	78732100	94	2	777880	NR_031499	1717089	ENSGALG00000018339	MIR31	microRNA 31
S5 High vs P0	chrZ:78269254-78269371	1.33194	12.6839	0.0427094	0.414993	Distal Intergenic	34	78732007	78732100	94	2	777880	NR_031499	462729	ENSGALG00000018339	MIR31	microRNA 31
S5 Low vs P0	chrZ:80466486-80467093	2.27762	12.5167	0.0484058	0.262774	Distal Intergenic	34	81200691	81207932	7242	2	396474	NM_205481	740839	ENSGALG00000028063	LOX	lysyl oxidase
S5 High vs P0	chrZ:80466731-80467122	2.27719	12.3619	0.0419266	0.414993	Distal Intergenic	34	81200691	81207932	7242	2	396474	NM_205481	740810	ENSGALG00000028063	LOX	lysyl oxidase
S5 Low vs P0	chrZ:82358071-82358317	2.271	12.5167	0.0484058	0.262774	Distal Intergenic	34	82200617	82223042	22426	2	428391	NM_001031509	-135029	ENSGALG00000016438	MELK	maternal embryonic leucine zipper kinase
